# Supplementary material for: Long-Term Exposure to Lambda-Cyhalothrin Reveals Novel Genes Potentially Involved in Aedes aegypti Insecticide Resistance
Source: Insects. 2025 Jan 21;16(2):106. doi: 10.3390/insects16020106 (PMC11855735; doi:10.3390/insects16020106)
Supplement: Supplementary file 1 [file insects-16-00106-s001.zip › Table_S1.xlsx]

## Sheet: Metrics
Code	Sample	Total Reads	% mapped to genome
Without pressure (AF13WP)	AF13WP 1	126693836	0.93
	AF13WP 2	136637356	0.93
	AF13WP 3	129766734	0.92
Pressure (AF13P)	Pressure 1	126914866	0.93
	Pressure 2	132995164	0.93
	Pressure 3	137361878	0.93
Average		1.31728e+08	0.928333

## Sheet: DEG
Differential Gene Expression of AF13P vs AF13WP
GENE_ID	baseMean	log2FoldChange	lfcSE	stat	pvalue	padj	Vectorbase_Anotation_UP	Vectorbase_Anotation_DOWN
AAEL025347	106.759	10.1453	1.29135	7.85635	3.96e-15	7.08e-13
AAEL019996	168.739	8.9425	1.06825	8.37118	5.7e-17	1.31e-14
AAEL025157	54.3012	8.20381	1.33606	6.14029	8.24e-10	6.06e-08
AAEL023405	23.6356	7.96996	1.51913	5.24638	1.55e-07	6.96e-06
AAEL022973	19.5593	7.69732	1.57996	4.87185	1.11e-06	3.86e-05
AAEL029093	68.7077	7.66072	1.50433	5.09246	3.53e-07	1.45e-05
AAEL026639	18.2456	7.59675	1.57847	4.81271	1.49e-06	4.94e-05
AAEL025235	15.5079	7.36178	1.66669	4.41702	1e-05	0.000251805
AAEL027075	14.9057	7.30495	1.50735	4.84622	1.26e-06	4.3e-05
AAEL028096	384.965	7.14067	0.514415	13.8811	8.24e-44	1.77e-40
AAEL021413	25.0488	7.08276	1.41921	4.99065	6.02e-07	2.34e-05
AAEL026648	11.5419	6.93601	1.9008	3.649	0.000263268	0.00411112
AAEL025491	113.121	6.81053	2.37305	2.86994	0.00410544	0.0351777
AAEL022332	10.5506	6.80604	2.01737	3.37371	0.000741618	0.00942693
AAEL024771	10.2154	6.75964	2.37485	2.84634	0.00442245	0.0372116
AAEL028231	35.9826	6.71746	1.43318	4.6871	2.77e-06	8.38e-05
AAEL024393	100.309	6.57317	0.823919	7.97793	1.49e-15	3e-13
AAEL023988	68.0567	5.81725	0.748537	7.77149	7.76e-15	1.33e-12
AAEL026612	55.5369	5.72734	0.781435	7.32925	2.31e-13	3.14e-11
AAEL022838	1189.2	5.65881	0.38209	14.8102	1.26e-49	4.06e-46
AAEL027383	17.8811	5.65637	1.43821	3.93293	8.39e-05	0.00154664
AAEL024049	78.0656	5.65254	0.744745	7.5899	3.2e-14	5.09e-12
AAEL023339	9.239	5.6265	1.91808	2.93341	0.00335261	0.0303485
AAEL024462	67.538	5.61762	0.995861	5.64097	1.69e-08	9.8e-07
AAEL022748	925.049	5.57274	0.374907	14.8643	5.62e-50	2.41e-46
AAEL026222	8.91981	5.57262	2.01683	2.76307	0.00572613	0.0448273
AAEL023514	24.3473	5.5409	1.07598	5.14961	2.61e-07	1.12e-05
AAEL024718	46.1545	5.41562	1.13041	4.79083	1.66e-06	5.44e-05
AAEL022580	882.206	5.29973	0.971086	5.45753	4.83e-08	2.45e-06
AAEL008861	132.918	5.29524	0.789269	6.70904	1.96e-11	1.96e-09	deoxyribonuclease I, putative
AAEL023451	13.5269	5.25836	1.90086	2.76631	0.00566946	0.044428
AAEL026136	12.9317	5.21947	1.45878	3.57796	0.000346288	0.00520563
AAEL004736	13.3265	5.21483	1.61239	3.23423	0.00121973	0.0140302
AAEL028175	3840.66	5.04842	0.230177	21.9328	1.27e-106	1.63e-102
AAEL023233	16.8327	4.95229	1.4773	3.35226	0.000801533	0.00996733
AAEL020885	55.5812	4.86021	0.919156	5.28769	1.24e-07	5.64e-06
AAEL023795	20.0466	4.81723	1.03674	4.64651	3.38e-06	9.93e-05
AAEL020899	35.2681	4.66481	1.29209	3.61028	0.000305869	0.00469108
AAEL021649	57.2777	4.5553	1.12582	4.04621	5.21e-05	0.00103012
AAEL020010	16.7193	4.54484	1.15972	3.91892	8.89e-05	0.00162076
AAEL027922	35.4318	4.4877	1.03311	4.34389	1.4e-05	0.000338986
AAEL007398	47.3888	4.48231	0.890976	5.03079	4.88e-07	1.94e-05
AAEL025260	70.4593	4.43942	0.647578	6.85542	7.11e-12	7.57e-10
AAEL006406	3142.98	4.18562	0.255746	16.3663	3.33e-60	2.14e-56	Putative 14.5 kDa secreted protein [Source:UniProtKB/TrEMBL;Acc:Q8T9T4]
AAEL026471	448.991	4.18397	1.30903	3.19623	0.00139235	0.015517
AAEL004730	96.5063	4.17974	0.686331	6.08998	1.13e-09	8.13e-08
AAEL026646	57.9811	4.16971	0.796139	5.23742	1.63e-07	7.23e-06
AAEL025535	57.2549	4.13143	0.610671	6.7654	1.33e-11	1.36e-09
AAEL023206	15.7502	4.12142	1.01463	4.06198	4.87e-05	0.000973362
AAEL024554	61.2561	4.06832	0.784687	5.18464	2.16e-07	9.39e-06
AAEL024082	11.4904	4.00552	1.4476	2.76701	0.00565728	0.0443596
AAEL024968	62.4408	3.91514	0.931066	4.20501	2.61e-05	0.000567607
AAEL023596	984.81	3.88603	0.373755	10.3973	2.55e-25	1.49e-22
AAEL022474	79.2571	3.86502	0.525017	7.3617	1.82e-13	2.52e-11
AAEL024389	23.4659	3.84126	1.04318	3.68226	0.000231178	0.0036945
AAEL026684	25.5958	3.80222	0.910826	4.17447	2.99e-05	0.000635683
AAEL025156	10.0511	3.76463	1.35455	2.77924	0.00544864	0.0430643
AAEL022120	24.2649	3.75888	1.31364	2.86143	0.00421731	0.0358388
AAEL020325	19.5616	3.69735	1.26734	2.91741	0.00352949	0.0315146
AAEL027758	182.449	3.63824	0.396214	9.18252	4.21e-20	1.32e-17
AAEL022033	1012.82	3.61135	0.401616	8.99206	2.43e-19	6.8e-17
AAEL004707	35.4492	3.58035	0.925518	3.86848	0.000109514	0.00195411
AAEL022971	15.2853	3.56076	1.0213	3.48649	0.000489397	0.00685315
AAEL015412	12.5964	3.49743	1.05169	3.32554	0.000882478	0.0106751	metalloproteinase, putative
AAEL024703	61.1508	3.48345	0.992694	3.50909	0.000449642	0.00641518
AAEL021919	631.244	3.47942	0.369137	9.42583	4.27e-21	1.49e-18
AAEL022052	36.9995	3.4715	1.09079	3.18255	0.00145982	0.0161156
AAEL024130	42.711	3.46783	0.751609	4.61387	3.95e-06	0.000112651
AAEL027714	29.0913	3.45917	1.0267	3.36922	0.000753817	0.00950237
AAEL021640	22.8794	3.35729	1.07926	3.11073	0.00186624	0.0194994
AAEL024203	32.348	3.32523	1.06732	3.11549	0.00183642	0.0192817
AAEL023871	305.026	3.30451	0.285488	11.5749	5.52e-31	4.45e-28
AAEL028230	33.4662	3.29623	0.744846	4.42539	9.63e-06	0.000243662
AAEL025079	18.7163	3.27317	1.1206	2.92091	0.00349011	0.031246
AAEL028157	57.839	3.22688	1.01421	3.18168	0.00146425	0.0161209
AAEL024383	17.5554	3.20956	1.03042	3.1148	0.00184068	0.0193107
AAEL027068	98.8626	3.19709	0.705743	4.53011	5.9e-06	0.000158561
AAEL020158	167.938	3.16606	0.345827	9.15505	5.43e-20	1.63e-17
AAEL021614	93.3053	3.1644	0.729674	4.33673	1.45e-05	0.000348802
AAEL019798	1371.18	3.15847	0.374365	8.43687	3.26e-17	7.92e-15
AAEL026128	120.356	3.12817	0.570892	5.47945	4.27e-08	2.18e-06
AAEL026494	2384.31	3.11971	0.334874	9.31608	1.21e-20	3.94e-18
AAEL023980	112.675	3.10985	0.914669	3.39997	0.00067393	0.00876994
AAEL027200	28.6907	3.07871	0.850589	3.6195	0.000295177	0.0045379
AAEL028953	56.2033	3.07564	0.58393	5.26713	1.39e-07	6.29e-06
AAEL010270	392.476	3.06858	0.521899	5.87965	4.11e-09	2.66e-07
AAEL024495	136.091	3.02613	0.510852	5.92369	3.15e-09	2.08e-07
AAEL006319	144.374	3.02179	0.795935	3.79653	0.000146738	0.00249067
AAEL028705	17.3438	3.0133	0.953565	3.16003	0.00157751	0.0171214
AAEL009750	142.35	2.99996	0.5385	5.57096	2.53e-08	1.38e-06
AAEL007739	52.1617	2.95755	0.514561	5.74772	9.05e-09	5.42e-07	pupal cuticle protein, putative
AAEL025999	2917.47	2.92575	0.349028	8.38257	5.18e-17	1.21e-14	40S ribosomal protein S17 [Source:UniProtKB/TrEMBL;Acc:Q52UT2]
AAEL025351	77.2952	2.89275	0.681138	4.24694	2.17e-05	0.000488101
AAEL022338	22.4947	2.88739	0.96603	2.98892	0.00279964	0.0265791
AAEL020074	354.269	2.86204	0.388532	7.36631	1.75e-13	2.46e-11
AAEL013603	24.3729	2.85937	0.915948	3.12176	0.00179775	0.0190007	short-chain dehydrogenase
AAEL000139	99.0128	2.83915	0.525246	5.40536	6.47e-08	3.19e-06	odorant binding protein OBP5
AAEL010377	315.406	2.83488	0.340882	8.3163	9.08e-17	2.05e-14
AAEL023457	25.7742	2.81842	0.845676	3.33274	0.000859959	0.0104913
AAEL024660	154.577	2.80981	0.332799	8.44297	3.09e-17	7.66e-15
AAEL020777	266.777	2.76768	0.640174	4.32333	1.54e-05	0.000366665
AAEL026527	62.1461	2.76593	0.578814	4.77861	1.77e-06	5.73e-05
AAEL024180	145.638	2.75785	0.632136	4.36274	1.28e-05	0.000313397	39S mitochondrial ribosomal protein L17 [Source:UniProtKB/TrEMBL;Acc:Q17FI8]
AAEL024621	21.9672	2.70258	0.806518	3.35092	0.000805441	0.00999662
AAEL029070	699.516	2.65862	0.337342	7.8811	3.25e-15	6.33e-13
AAEL029116	38.8807	2.65066	0.597662	4.43505	9.21e-06	0.000233909
AAEL020829	44.1152	2.64991	0.648333	4.08727	4.36e-05	0.00089397
AAEL023428	145.547	2.6292	0.425779	6.17505	6.61e-10	4.93e-08
AAEL025566	20.5172	2.60869	0.945395	2.75936	0.00579141	0.0451639
AAEL021587	47.0335	2.55565	0.814359	3.13824	0.00169966	0.0182169
AAEL027358	39.8034	2.55147	0.638291	3.99734	6.41e-05	0.00122441
AAEL026107	29.3488	2.54555	0.746159	3.41154	0.000645973	0.00847022
AAEL026198	34.316	2.51815	0.64727	3.89043	0.000100069	0.00180053
AAEL003057	18.1852	2.48293	0.820991	3.02432	0.00249197	0.0243951	allergen, putative
AAEL017567	112.269	2.4648	0.540532	4.55995	5.12e-06	0.000139658
AAEL024232	87.9659	2.4598	0.820929	2.99636	0.00273226	0.0261513
AAEL022444	25.6516	2.45656	0.703497	3.49193	0.000479548	0.00674456
AAEL023776	36.3914	2.44547	0.668981	3.65551	0.000256667	0.00402267
AAEL027373	78.3602	2.44183	0.845147	2.88924	0.00386175	0.033661
AAEL028163	644.869	2.40931	0.291352	8.26939	1.35e-16	2.94e-14	Kinesin-like protein [Source:UniProtKB/TrEMBL;Acc:Q16RI3]
AAEL004130	71.8488	2.34786	0.555724	4.22487	2.39e-05	0.000527406
AAEL026611	107.432	2.34631	0.418398	5.60785	2.05e-08	1.15e-06
AAEL026681	31.9764	2.33149	0.751073	3.10421	0.00190789	0.0198701
AAEL022354	50.4351	2.31852	0.699823	3.313	0.000923006	0.0111028
AAEL019869	219.436	2.3044	0.51605	4.46546	7.99e-06	0.000206493
AAEL010682	1609.24	2.30087	0.316333	7.27356	3.5e-13	4.6e-11	armc4
AAEL024775	250.195	2.29984	0.545695	4.2145	2.5e-05	0.000548466
AAEL026780	181.485	2.28949	0.681999	3.35702	0.000787871	0.00982589
AAEL021854	47.5112	2.25267	0.538607	4.1824	2.88e-05	0.00061728
AAEL020260	70.6543	2.25249	0.626005	3.5982	0.000320426	0.00489105
AAEL024354	18.2914	2.21935	0.769681	2.88347	0.00393321	0.0341453
AAEL024776	62.4795	2.20148	0.48207	4.56673	4.95e-06	0.00013608
AAEL009469	81.6332	2.17759	0.5478	3.97515	7.03e-05	0.00132666	cell division control protein
AAEL024008	34.2365	2.1631	0.748213	2.89102	0.00383998	0.0335126
AAEL022895	55.5113	2.14331	0.740731	2.8935	0.00380973	0.0333307
AAEL005021	822.083	2.13929	0.461721	4.63329	3.6e-06	0.000104426
AAEL028097	438.378	2.13745	0.223856	9.54836	1.32e-21	4.85e-19
AAEL023262	27.5609	2.12791	0.722124	2.94674	0.00321141	0.029384
AAEL027698	99.1468	2.11683	0.532101	3.97824	6.94e-05	0.0013115
AAEL024512	237.202	2.10943	0.292054	7.22275	5.09e-13	6.37e-11
AAEL014610	55.6296	2.10749	0.716944	2.93955	0.00328689	0.0298836	cytochrome P450
AAEL027815	28.4523	2.09074	0.647275	3.23007	0.00123759	0.0141724
AAEL008884	109.173	2.0904	0.749113	2.7905	0.0052627	0.0419551
AAEL019943	102.33	2.08854	0.571107	3.657	0.000255185	0.0040141
AAEL028839	46.3195	2.05658	0.617328	3.33142	0.000864046	0.0105014
AAEL020918	83.614	2.05356	0.450665	4.55673	5.2e-06	0.000141514
AAEL008598	223.464	2.04095	0.364681	5.59654	2.19e-08	1.22e-06
AAEL010907	331.535	2.02569	0.328059	6.17477	6.63e-10	4.93e-08
AAEL026623	50.3089	1.96612	0.576338	3.4114	0.000646296	0.00847022
AAEL024303	2325.47	1.9551	0.173755	11.2521	2.26e-29	1.53e-26
AAEL024209	151.48	1.94508	0.564075	3.44826	0.000564206	0.00769986
AAEL010770	893.5	1.94039	0.452428	4.28883	1.8e-05	0.000413952
AAEL022453	43.1107	1.9203	0.630023	3.04799	0.00230378	0.0229364
AAEL027516	98.0196	1.91587	0.461618	4.15034	3.32e-05	0.000698837
AAEL029077	58.4891	1.91537	0.647997	2.95583	0.00311831	0.0287269
AAEL009153	825.522	1.90949	0.256196	7.45325	9.11e-14	1.32e-11	M-type 9 protein, putative
AAEL013990	1299.77	1.89874	0.376609	5.04166	4.62e-07	1.85e-05	hexamerin 2 beta
AAEL007010	4543.43	1.86912	0.334764	5.58341	2.36e-08	1.3e-06	cytochrome P450
AAEL012628	907.339	1.86818	0.248463	7.51892	5.52e-14	8.6e-12
AAEL025763	311.411	1.86522	0.404687	4.60904	4.05e-06	0.000114289
AAEL023669	68.2244	1.85455	0.656489	2.82495	0.00472884	0.0389504
AAEL026711	87.2005	1.85004	0.550844	3.35856	0.000783498	0.00980979
AAEL022191	184.539	1.8487	0.373932	4.94394	7.66e-07	2.88e-05
AAEL020017	139.862	1.83418	0.357583	5.12938	2.91e-07	1.23e-05
AAEL007393	160.748	1.8149	0.36065	5.03229	4.85e-07	1.93e-05
AAEL023240	558.628	1.78745	0.320698	5.57361	2.5e-08	1.37e-06	U3 small nucleolar ribonucleoprotein component [Source:UniProtKB/TrEMBL;Acc:Q1HQS9]
AAEL008322	288.481	1.78342	0.432441	4.12408	3.72e-05	0.000770954	GPCR Frizzled/Smoothened Family
AAEL014625	226.429	1.77709	0.555199	3.20081	0.00137042	0.0153256
AAEL004903	49.0422	1.76481	0.626272	2.81797	0.00483283	0.0395653
AAEL027257	351.694	1.75088	0.54969	3.18521	0.00144648	0.0160095
AAEL004729	189.528	1.74852	0.379246	4.61053	4.02e-06	0.000113975
AAEL001683	96.5221	1.74795	0.495376	3.52853	0.000417878	0.00606017
AAEL011797	237.261	1.73297	0.298199	5.81145	6.19e-09	3.76e-07	venom allergen
AAEL013169	1046.23	1.70933	0.355076	4.81399	1.48e-06	4.92e-05
AAEL009990	2011.28	1.70856	0.468851	3.64414	0.000268292	0.00417945
AAEL013385	95.8976	1.70743	0.622094	2.74465	0.00605764	0.0466566	brain chitinase and chia
AAEL028234	121.133	1.69614	0.481949	3.51934	0.000432626	0.00621351
AAEL012845	4213.34	1.69042	0.273351	6.18405	6.25e-10	4.73e-08	Mitochondrial import inner membrane translocase subunit TIM44 [Source:UniProtKB/TrEMBL;Acc:Q16KX3]
AAEL013518	50.2628	1.6885	0.548235	3.07989	0.00207077	0.0212402
AAEL006155	1013.43	1.68838	0.247115	6.83238	8.35e-12	8.82e-10	Nicalin [Source:UniProtKB/TrEMBL;Acc:Q177H2]
AAEL013380	341.573	1.68611	0.251358	6.708	1.97e-11	1.96e-09	Adult cuticle protein, putative [Source:UniProtKB/TrEMBL;Acc:A0A1S4FZC4]
AAEL026448	54.3381	1.66837	0.59292	2.81382	0.00489574	0.0399695
AAEL017500	82.3281	1.66204	0.509982	3.25902	0.00111797	0.0129993
AAEL006812	82.19	1.65886	0.588526	2.81867	0.00482238	0.0395459
AAEL020314	590.313	1.64849	0.497778	3.31169	0.000927344	0.0111446
AAEL026743	94.6574	1.63995	0.485781	3.3759	0.000735746	0.00938866
AAEL013351	268.78	1.63961	0.444809	3.6861	0.000227719	0.00364888	lethal(2)essential for life protein, l2efl
AAEL013004	251.527	1.63797	0.469642	3.4877	0.000487188	0.00682965
AAEL010084	58.1217	1.62609	0.506811	3.20847	0.00133443	0.0150406
AAEL014276	1017.75	1.62356	0.233045	6.96675	3.24e-12	3.7e-10
AAEL000678	125.496	1.61627	0.503972	3.20706	0.00134097	0.015088	alpha-amylase
AAEL012782	131.733	1.60333	0.480048	3.33994	0.00083798	0.0103111
AAEL020729	10274.2	1.60047	0.433015	3.69611	0.000218924	0.00353877
AAEL001491	44.3257	1.58756	0.564947	2.8101	0.00495268	0.0401797
AAEL001287	1493.24	1.58708	0.161927	9.80118	1.11e-22	4.48e-20
AAEL027839	72.5525	1.56965	0.384357	4.08384	4.43e-05	0.00090297	Putative translocon-associated protein [Source:UniProtKB/TrEMBL;Acc:A0A0P6IT12]
AAEL027353	718.118	1.56829	0.281444	5.5723	2.51e-08	1.38e-06
AAEL005866	290.022	1.56719	0.340797	4.59861	4.25e-06	0.000119379	succinate dehydrogenase assembly factor 2, mitochondrial precursor (SDH assembly factor 2)
AAEL014600	1599.79	1.55724	0.331394	4.69908	2.61e-06	7.98e-05	4-hydroxyphenylpyruvate dioxygenase
AAEL019491	2283.54	1.55507	0.279701	5.55976	2.7e-08	1.47e-06
AAEL011811	2488.91	1.55217	0.187172	8.29277	1.11e-16	2.46e-14	DNA replication licensing factor MCM3
AAEL022043	152.537	1.54685	0.454276	3.40508	0.000661443	0.00863361
AAEL021918	69.1726	1.54489	0.427572	3.61316	0.000302483	0.00464469
AAEL001857	366.977	1.54336	0.233759	6.60235	4.05e-11	3.89e-09	SET domain-containing protein [Source:UniProtKB/TrEMBL;Acc:A0A1S4EZZ1]
AAEL010451	1181.1	1.53355	0.276171	5.55289	2.81e-08	1.52e-06	rabaptin-5, putative
AAEL022232	1822.96	1.52901	0.15754	9.70557	2.85e-22	1.08e-19
AAEL023443	168.815	1.52702	0.477343	3.19899	0.00137909	0.0153826
AAEL026574	1254.63	1.51236	0.206958	7.30756	2.72e-13	3.65e-11
AAEL025082	1949.6	1.5112	0.22321	6.77031	1.29e-11	1.32e-09	Peptidyl-prolyl cis-trans isomerase [Source:UniProtKB/TrEMBL;Acc:Q16P59]
AAEL027261	143.996	1.51109	0.40747	3.70847	0.000208515	0.00339179
AAEL009471	135.605	1.51074	0.447811	3.3736	0.00074191	0.00942693
AAEL006351	1374.5	1.50263	0.226617	6.63067	3.34e-11	3.29e-09
AAEL019484	2508.79	1.49898	0.426618	3.51364	0.000442015	0.00632018
AAEL021091	1070.95	1.49238	0.475422	3.13907	0.00169487	0.0181807
AAEL014174	50.3408	1.48203	0.515967	2.87233	0.00407458	0.0349719	TOG domain-containing protein [Source:UniProtKB/TrEMBL;Acc:A0A1S4G1N2]
AAEL006081	739.212	1.46582	0.277099	5.28989	1.22e-07	5.59e-06	NADPH fad oxidoreductase
AAEL024750	98.1646	1.45038	0.512262	2.83132	0.00463566	0.0384802
AAEL014263	346.822	1.44932	0.195531	7.41224	1.24e-13	1.78e-11
AAEL023475	1323.61	1.43239	0.358382	3.99682	6.42e-05	0.00122532
AAEL014908	8347.75	1.43212	0.190579	7.51458	5.71e-14	8.76e-12
AAEL010472	224.798	1.42227	0.358579	3.96641	7.3e-05	0.00137227	helix-loop-helix protein hen
AAEL003269	1308.83	1.41324	0.28441	4.96901	6.73e-07	2.57e-05
AAEL027492	111.426	1.40687	0.381306	3.6896	0.000224609	0.00360803
AAEL025743	143.002	1.40666	0.358015	3.92904	8.53e-05	0.00156735
AAEL013483	1279.69	1.40618	0.26213	5.36444	8.12e-08	3.9e-06	short-chain dehydrogenase
AAEL004778	190.875	1.36935	0.414844	3.30089	0.000963802	0.0115076	acyl-coa dehydrogenase
AAEL013902	1162.62	1.35232	0.257998	5.2416	1.59e-07	7.11e-06	pcdc2/rp-8 (programmed cell death protein 2)
AAEL002656	1177.62	1.35084	0.270452	4.99475	5.89e-07	2.3e-05
AAEL025189	214.844	1.34796	0.409157	3.29448	0.000986052	0.0117189
AAEL006280	172.212	1.34479	0.316564	4.24809	2.16e-05	0.000486433	juvenile hormone acid methyltransferase, putative
AAEL002269	7410.29	1.34365	0.209484	6.41409	1.42e-10	1.23e-08	purine nucleoside phosphorylase
AAEL006737	193.368	1.33923	0.374204	3.57889	0.000345059	0.00519322
AAEL024448	200.203	1.33211	0.341993	3.89514	9.81e-05	0.00177081
AAEL021303	1469.32	1.32395	0.183252	7.22476	5.02e-13	6.34e-11
AAEL000440	434.152	1.32052	0.397811	3.31946	0.000901922	0.0108796	DNA repair/transcription protein met18/mms19
AAEL009018	60897.3	1.31924	0.380885	3.46363	0.000532945	0.00734324	cytochrome P450
AAEL025390	183.595	1.29957	0.389265	3.33853	0.000842227	0.0103436
AAEL008252	165.492	1.29303	0.451561	2.86347	0.00419029	0.0357507	n-acetylgalactosaminyltransferase
AAEL007762	1157.06	1.29267	0.251467	5.14052	2.74e-07	1.17e-05	mitochondrial ribosomal protein, L40, putative
AAEL020008	153.125	1.29117	0.44333	2.91243	0.00358632	0.0318419
AAEL000124	1599.91	1.28724	0.392174	3.28232	0.00102958	0.0121466
AAEL011798	490.189	1.28557	0.227923	5.64039	1.7e-08	9.8e-07	allergen, putative
AAEL026553	75.5135	1.2763	0.418034	3.05309	0.00226495	0.0226372
AAEL011504	84.9622	1.26198	0.447583	2.81955	0.00480907	0.0394619	pupal cuticle protein, putative
AAEL010500	514.122	1.25897	0.398044	3.16289	0.00156209	0.0169683	glutathione transferase
AAEL014251	743.503	1.24287	0.227119	5.47233	4.44e-08	2.26e-06	Inhibitor of Apoptosis (IAP) containing Baculoviral IAP Repeat(s) (BIR domains).
AAEL003894	303.318	1.23626	0.454264	2.72145	0.00649952	0.0491393	Gram-Negative Binding Protein (GNBP) or Beta-1 3-Glucan Binding Protein (BGBP).
AAEL008647	152.349	1.23414	0.319856	3.85842	0.000114121	0.00201953	no-mechanoreceptor potential a
AAEL001900	1081.21	1.23207	0.199369	6.17984	6.42e-10	4.83e-08	lactosylceramide 4-alpha-galactosyltransferase (alpha- 1,4-galactosyltransferase)
AAEL000152	2330.29	1.22691	0.201964	6.07491	1.24e-09	8.78e-08
AAEL020201	622.239	1.22643	0.440348	2.78514	0.00535049	0.0424448
AAEL029042	622.239	1.22643	0.440348	2.78514	0.00535049	0.0424448
AAEL003255	366.4	1.22632	0.333523	3.67686	0.000236123	0.00375552
AAEL002588	204.755	1.22441	0.277019	4.41995	9.87e-06	0.000248901
AAEL006844	136.728	1.22371	0.414777	2.95029	0.00317475	0.0290898	GPCR Octopamine/Tyramine Family
AAEL007420	884.592	1.21762	0.162804	7.47905	7.49e-14	1.11e-11	Serine Protease Inhibitor (serpin) homologue - unlikely to be inhibitory
AAEL002537	89.5656	1.21396	0.412238	2.9448	0.00323169	0.0294962
AAEL004299	145.546	1.21037	0.297961	4.06218	4.86e-05	0.000973362	angiotensin-converting-relatedenzyme
AAEL004701	644.814	1.20747	0.405507	2.97769	0.00290429	0.0272315	Argininosuccinate synthase (EC 6.3.4.5)(Citrulline--aspartate ligase)
AAEL013846	3310.84	1.20564	0.439184	2.74517	0.00604796	0.0466566
AAEL026788	168.414	1.20259	0.43932	2.73738	0.00619309	0.0474162
AAEL006423	21670.7	1.19384	0.117266	10.1807	2.42e-24	1.25e-21	Short form D7Cclu23 salivary protein [Source:UniProtKB/TrEMBL;Acc:Q95V89]
AAEL004775	1154.73	1.19189	0.350405	3.40147	0.000670244	0.00873079
AAEL027235	102.898	1.19161	0.428251	2.78249	0.00539431	0.0427398
AAEL020160	202.863	1.19027	0.409237	2.90851	0.00363158	0.032111
AAEL024170	79.465	1.18827	0.388354	3.05977	0.00221508	0.0222535
AAEL011356	2559.67	1.15846	0.214646	5.39708	6.77e-08	3.32e-06	alcohol dehydrogenase
AAEL014765	492.149	1.15055	0.261297	4.40322	1.07e-05	0.000266803
AAEL012453	1403.76	1.14866	0.381667	3.0096	0.00261594	0.0253965	DUF4780 domain-containing protein [Source:UniProtKB/TrEMBL;Acc:A0A1S4FWM9]
AAEL023321	258.571	1.14808	0.333546	3.44206	0.000577306	0.00782065
AAEL007684	452.464	1.14562	0.337237	3.39706	0.000681139	0.00885481	tektin, putative
AAEL021026	588.592	1.14389	0.249371	4.58711	4.49e-06	0.000125321
AAEL023647	3219.63	1.14102	0.217705	5.24114	1.6e-07	7.11e-06
AAEL000080	2296.1	1.13981	0.28063	4.06162	4.87e-05	0.000973362	phosphoenolpyruvate carboxykinase
AAEL027138	260.728	1.13418	0.340694	3.32902	0.000871506	0.0105721
AAEL020286	226.884	1.13179	0.262708	4.30815	1.65e-05	0.000385698
AAEL005245	2025.63	1.13026	0.280792	4.02526	5.69e-05	0.00110257	DNA repair protein rad50
AAEL006749	564.244	1.12436	0.184849	6.08256	1.18e-09	8.47e-08
AAEL007017	2011.94	1.12075	0.275901	4.06214	4.86e-05	0.000973362
AAEL001652	139.861	1.11671	0.339411	3.29014	0.00100139	0.0118793
AAEL010637	1506.75	1.11463	0.296294	3.7619	0.000168626	0.00281766	zinc finger protein, putative
AAEL004478	271.89	1.11131	0.395032	2.81321	0.00490499	0.0399829
AAEL009023	2484.88	1.11095	0.275656	4.03019	5.57e-05	0.00108459
AAEL012219	8311.46	1.10936	0.327846	3.38378	0.000714942	0.0091739	ubiquitin specific protease
AAEL012949	183.16	1.10633	0.356643	3.10206	0.00192181	0.0199828	Transferrin [Source:UniProtKB/TrEMBL;Acc:A0A1S4FXI3]
AAEL002995	1688.17	1.10302	0.175	6.30296	2.92e-10	2.4e-08	pyrazinamidase/nicotinamidase
AAEL000855	126.452	1.10221	0.3669	3.00411	0.0026636	0.0256966	mannosyltransferase 1,
AAEL020535	451.517	1.10191	0.224388	4.91072	9.07e-07	3.3e-05
AAEL020591	260.587	1.09927	0.269584	4.07766	4.55e-05	0.000921474
AAEL001246	533.924	1.09326	0.373662	2.92579	0.00343581	0.0308954	Thymidylate kinase, putative
AAEL000092	1422.69	1.09253	0.195496	5.58852	2.29e-08	1.27e-06	glutathione transferase
AAEL004555	260.227	1.08532	0.369598	2.93648	0.00331958	0.030117
AAEL007147	112.281	1.08457	0.364206	2.9779	0.00290227	0.0272315
AAEL010585	6637.78	1.08062	0.319194	3.38546	0.000710601	0.00912729	spermatogenesis associated factor
AAEL008269	278.699	1.07692	0.266702	4.03789	5.39e-05	0.00105596
AAEL013532	1277.88	1.07371	0.167092	6.42585	1.31e-10	1.16e-08
AAEL010362	1738.93	1.06433	0.214701	4.95725	7.15e-07	2.72e-05
AAEL005049	4169.19	1.06297	0.217622	4.88446	1.04e-06	3.67e-05	heterogeneous nuclear ribonucleoprotein
AAEL009090	217.781	1.05698	0.245284	4.30919	1.64e-05	0.000385698	U6 snRNA phosphodiesterase [Source:UniProtKB/TrEMBL;Acc:A0A1S4FL98]
AAEL003238	851.897	1.04039	0.255045	4.07922	4.52e-05	0.000918211	Palmitoyltransferase [Source:UniProtKB/TrEMBL;Acc:Q16L42]
AAEL019797	493.384	1.04003	0.257356	4.04122	5.32e-05	0.00104429
AAEL010461	1050.85	1.03672	0.18508	5.60146	2.13e-08	1.19e-06
AAEL021244	536.873	1.02833	0.174759	5.88427	4e-09	2.6e-07	GSG8-like protein [Source:UniProtKB/TrEMBL;Acc:Q1HRU1]
AAEL011642	470.892	1.02812	0.186278	5.5193	3.4e-08	1.77e-06
AAEL008095	1692.62	1.02787	0.22834	4.50151	6.75e-06	0.000177759
AAEL024104	356.516	1.02559	0.265361	3.8649	0.000111133	0.00197479
AAEL011578	882.72	1.02551	0.243947	4.20381	2.62e-05	0.000569226	serine/threonine protein kinase
AAEL008126	4644.63	1.02397	0.336711	3.0411	0.00235717	0.0233956	GPCR Latrophilin Family
AAEL001247	2571.01	1.02393	0.174264	5.87578	4.21e-09	2.7e-07
AAEL014946	932.14	1.02373	0.246088	4.16001	3.18e-05	0.000671012	Protease U48 caax prenyl protease rce1 [Source:UniProtKB/TrEMBL;Acc:A0A1S4G3P5]
AAEL024218	320.204	1.0223	0.262686	3.89173	9.95e-05	0.00179341
AAEL017460	3333.25	1.02199	0.285211	3.58328	0.000339311	0.00511867	Angiotensin-converting enzyme [Source:UniProtKB/TrEMBL;Acc:A0A1S4G6D0]
AAEL006882	389.098	1.02188	0.274292	3.72553	0.000194903	0.00320272
AAEL021817	511.228	1.01808	0.191479	5.31691	1.06e-07	4.89e-06
AAEL012832	1108.81	1.01753	0.232028	4.3854	1.16e-05	0.000285726	cytochrome B561
AAEL011969	1095.28	1.01309	0.189368	5.34987	8.8e-08	4.17e-06	protein-s isoprenylcysteine o-methyltransferase
AAEL024456	4606.05	1.01257	0.223917	4.52209	6.12e-06	0.000164005
AAEL022184	1146.74	1.0124	0.352983	2.86814	0.00412898	0.0353211
AAEL004344	342.906	1.01218	0.215898	4.68825	2.76e-06	8.37e-05	zinc finger protein
AAEL007007	3520.29	1.00517	0.239257	4.20124	2.65e-05	0.000572844	DNA replication licensing factor MCM2
AAEL017071	2100.3	-1.00471	0.315773	-3.18175	0.00146387	0.0161209		Carboxylic ester hydrolase [Source:UniProtKB/TrEMBL
AAEL003004	1387.01	-1.00493	0.293109	-3.42852	0.00060689	0.00812741
AAEL001087	8000.75	-1.00535	0.250178	-4.01855	5.86e-05	0.00112935		synaptic vesicle protein
AAEL006834	38125	-1.00722	0.218389	-4.61203	3.99e-06	0.000113401		glutamate semialdehyde dehydrogenase
AAEL020823	8033.42	-1.00784	0.196945	-5.11734	3.1e-07	1.29e-05
AAEL026555	2315.79	-1.0116	0.330531	-3.06052	0.00220955	0.0222388
AAEL029020	576.12	-1.0173	0.264107	-3.85187	0.000117219	0.00205739
AAEL023005	332.033	-1.01863	0.246175	-4.13782	3.51e-05	0.000730918
AAEL004809	2401.84	-1.01962	0.189359	-5.38456	7.26e-08	3.52e-06
AAEL003100	2389.33	-1.0209	0.210303	-4.85442	1.21e-06	4.15e-05
AAEL027041	213.782	-1.02214	0.248817	-4.10801	3.99e-05	0.000821307
AAEL011520	5822.94	-1.02268	0.340789	-3.00094	0.00269151	0.025896		sucrose transport protein
AAEL013083	943.405	-1.02421	0.292324	-3.50368	0.000458879	0.00653231
AAEL008157	637.393	-1.02505	0.175971	-5.82513	5.71e-09	3.52e-07
AAEL001047	7487.96	-1.02631	0.155508	-6.59972	4.12e-11	3.93e-09		adenylate cyclase
AAEL001420	63562	-1.02686	0.25908	-3.96346	7.39e-05	0.0013848		leucine-rich immune protein (Short)
AAEL007473	3286.43	-1.02706	0.375387	-2.73601	0.00621888	0.0475426		cytochrome P450
AAEL001508	236.41	-1.02916	0.242214	-4.24897	2.15e-05	0.000485388
AAEL023327	1021.5	-1.02922	0.175399	-5.86785	4.41e-09	2.79e-07
AAEL021016	774.315	-1.03036	0.243687	-4.22818	2.36e-05	0.000521483
AAEL002524	206.298	-1.03184	0.280669	-3.67635	0.000236592	0.00375833		C-Type Lectin (CTL).
AAEL019867	320.638	-1.03304	0.227638	-4.53809	5.68e-06	0.000152996
AAEL019834	2163.24	-1.03518	0.143036	-7.23719	4.58e-13	5.9e-11
AAEL005000	2440.71	-1.03536	0.16633	-6.2247	4.82e-10	3.74e-08
AAEL022204	223.565	-1.03761	0.357731	-2.90052	0.00372544	0.0327164
AAEL009148	1672.12	-1.0403	0.269335	-3.86247	0.000112247	0.0019891
AAEL011452	3855.56	-1.04051	0.183932	-5.65701	1.54e-08	8.98e-07		CRAL-TRIO domain-containing protein [Source:UniProtKB/TrEMBL
AAEL011232	247.161	-1.04349	0.368643	-2.83063	0.00464559	0.038513
AAEL004048	5095.52	-1.04666	0.302344	-3.46184	0.000536502	0.00737788		UNC93A protein, putative
AAEL011923	257.259	-1.04715	0.297171	-3.52374	0.000425505	0.0061455		F-box/lrr protein fragment
AAEL003844	8512.66	-1.04941	0.163451	-6.42032	1.36e-10	1.19e-08		galectin
AAEL024254	307.72	-1.05663	0.352249	-2.99966	0.00270278	0.02597
AAEL010151	4256.06	-1.05915	0.232076	-4.56383	5.02e-06	0.00013739		cytochrome P450
AAEL007120	484.444	-1.05936	0.264379	-4.00698	6.15e-05	0.00117902		lim homeobox protein
AAEL008596	2884.71	-1.06347	0.133168	-7.9859	1.4e-15	2.85e-13		spaetzle-like cytokine
AAEL008931	2854.92	-1.06409	0.212232	-5.01383	5.34e-07	2.1e-05		inward-rectifying potassium channel
AAEL012881	107.482	-1.06445	0.380777	-2.79546	0.00518257	0.041496
AAEL025861	209.996	-1.06591	0.278631	-3.82552	0.000130499	0.00225062
AAEL007259	26240.6	-1.06658	0.19997	-5.3337	9.62e-08	4.51e-06
AAEL018042	749.645	-1.06792	0.303426	-3.51953	0.000432316	0.00621351
AAEL025503	630.71	-1.06863	0.223491	-4.78153	1.74e-06	5.67e-05
AAEL023070	145.578	-1.07057	0.378336	-2.82969	0.00465937	0.0385531
AAEL003645	6300.77	-1.07237	0.282553	-3.7953	0.000147465	0.00249973		stearoyl-coa desaturase
AAEL013433	301.417	-1.07446	0.307428	-3.495	0.000474056	0.00669656		spaetzle-like cytokine
AAEL003380	1379.76	-1.07764	0.279717	-3.85263	0.000116858	0.00205666		Cytochrome P450 [Source:UniProtKB/TrEMBL
AAEL003090	3556.73	-1.07842	0.223544	-4.8242	1.41e-06	4.7e-05		malate synthase
AAEL003184	4290.08	-1.07942	0.358857	-3.00794	0.00263025	0.0254784		mfs transporter
AAEL014910	1846.79	-1.08014	0.38442	-2.80978	0.00495749	0.0401934		synaptic vesicle protein
AAEL019745	14577.1	-1.08083	0.190916	-5.66129	1.5e-08	8.8e-07
AAEL024063	132.658	-1.08608	0.394909	-2.75021	0.00595579	0.0461109
AAEL027925	161.773	-1.08912	0.335521	-3.24605	0.00117019	0.0135206
AAEL006161	619.694	-1.09053	0.252378	-4.32103	1.55e-05	0.000368824		Clip-Domain Serine Protease family B
AAEL013163	6934.19	-1.09257	0.276771	-3.94756	7.9e-05	0.0014677
AAEL001414	32838.2	-1.09305	0.234587	-4.65946	3.17e-06	9.37e-05		leucine-rich immune protein (Short)
AAEL021706	381.434	-1.09366	0.267571	-4.08735	4.36e-05	0.00089397
AAEL008036	208.04	-1.09611	0.37736	-2.90467	0.00367635	0.0323735		dynein heavy chain
AAEL005729	131.863	-1.09624	0.379972	-2.88506	0.00391341	0.0340652
AAEL015283	1202.4	-1.09723	0.264557	-4.14743	3.36e-05	0.000704331		synaptic vesicle protein
AAEL012245	318.34	-1.09754	0.344961	-3.18162	0.00146453	0.0161209
AAEL004369	3295.8	-1.09952	0.403093	-2.72772	0.00637737	0.0484432		alpha-glucosidase
AAEL007946	3647.67	-1.10048	0.23109	-4.76212	1.92e-06	6.13e-05		glutathione transferase
AAEL020097	542.299	-1.10249	0.3529	-3.12409	0.00178356	0.0189116
AAEL026955	9845.58	-1.10525	0.297288	-3.71778	0.000200977	0.00328236
AAEL007131	332.458	-1.10569	0.361925	-3.05504	0.00225034	0.0225087		sugar transporter
AAEL021006	1882.73	-1.10778	0.209141	-5.29682	1.18e-07	5.42e-06
AAEL003737	1414.56	-1.1095	0.267836	-4.14248	3.44e-05	0.000718555
AAEL006674	11646.5	-1.10969	0.191116	-5.80637	6.38e-09	3.86e-07		Clip-Domain Serine Protease family B.
AAEL022457	1833.43	-1.11063	0.30956	-3.58777	0.000333522	0.00504908
AAEL027982	757.936	-1.11455	0.371272	-3.00196	0.00268246	0.0258282		peptidoglycan recognition protein LE
AAEL024406	20858.2	-1.11847	0.239638	-4.66733	3.05e-06	9.12e-05
AAEL007986	13992.7	-1.12068	0.202869	-5.52415	3.31e-08	1.73e-06
AAEL009483	3208.65	-1.12122	0.277245	-4.04415	5.25e-05	0.00103762
AAEL011957	67.7716	-1.1216	0.410736	-2.7307	0.00632003	0.0481496		elongase, putative
AAEL016992	134.026	-1.12275	0.359021	-3.12725	0.00176449	0.0187711
AAEL008607	30208.6	-1.12345	0.305513	-3.67727	0.000235746	0.00375416		tep3
AAEL021861	2679.67	-1.12447	0.275294	-4.08461	4.42e-05	0.000901418
AAEL001532	13387.2	-1.12542	0.11524	-9.76588	1.58e-22	6.16e-20		FAD NAD binding oxidoreductases
AAEL000636	317.823	-1.12727	0.266379	-4.23181	2.32e-05	0.000515809
AAEL007780	1224.39	-1.12767	0.380389	-2.96451	0.00303168	0.0281171
AAEL002324	926.873	-1.12843	0.258841	-4.35955	1.3e-05	0.000317399		Vacuolar protein sorting-associated protein 28 homolog [Source:UniProtKB/TrEMBL
AAEL024864	221.616	-1.12962	0.322483	-3.50289	0.000460237	0.00654441
AAEL006069	1355.57	-1.13927	0.228931	-4.97648	6.48e-07	2.48e-05
AAEL019428	2344.53	-1.14036	0.368987	-3.09052	0.00199804	0.0206371
AAEL013347	5993.76	-1.14391	0.332313	-3.44227	0.000576854	0.00782065		lethal(2)essential for life protein, l2efl
AAEL014349	677.364	-1.14772	0.261502	-4.38898	1.14e-05	0.000282147		Clip-Domain Serine Protease family B.
AAEL014909	811.759	-1.15029	0.243757	-4.71902	2.37e-06	7.3e-05		DUF4789 domain-containing protein [Source:UniProtKB/TrEMBL
AAEL026008	10173	-1.1517	0.185556	-6.20676	5.41e-10	4.15e-08
AAEL000074	6488.72	-1.15418	0.153818	-7.50357	6.21e-14	9.41e-12		Clip-Domain Serine Protease family B.
AAEL012430	1437.43	-1.15738	0.37988	-3.04671	0.00231362	0.0229987		AMP dependent ligase
AAEL000563	165.016	-1.15933	0.268596	-4.31626	1.59e-05	0.000375135		C-Type Lectin (CTL) - mannose binding.
AAEL026175	8209.49	-1.16144	0.254428	-4.5649	5e-06	0.000136983
AAEL007776	4294.24	-1.16595	0.350507	-3.32646	0.000879567	0.0106499
AAEL001519	905.871	-1.1671	0.195505	-5.96968	2.38e-09	1.64e-07
AAEL009843	744.238	-1.17231	0.234946	-4.98972	6.05e-07	2.35e-05		serine-type enodpeptidase,
AAEL015533	1755.58	-1.17578	0.216549	-5.42961	5.65e-08	2.83e-06
AAEL010671	491.117	-1.17659	0.385092	-3.05535	0.00224795	0.0225022		oxidoreductase
AAEL020570	276.28	-1.18264	0.225834	-5.23675	1.63e-07	7.24e-06
AAEL024475	1506.37	-1.18383	0.255711	-4.62956	3.66e-06	0.000105615
AAEL012853	1441.37	-1.19215	0.159948	-7.45334	9.1e-14	1.32e-11
AAEL024680	114.91	-1.19289	0.422298	-2.82476	0.00473162	0.0389504
AAEL006995	2630.91	-1.19646	0.325674	-3.67379	0.000238981	0.00378229		sodium/solute symporter
AAEL002543	3061.46	-1.19753	0.172352	-6.94816	3.7e-12	4.18e-10
AAEL027157	7601.05	-1.19933	0.404542	-2.96465	0.00303025	0.0281171
AAEL013545	598.238	-1.20269	0.267027	-4.50401	6.67e-06	0.000176042
AAEL007126	2247.66	-1.20356	0.230222	-5.2278	1.72e-07	7.57e-06		sugar transporter
AAEL018317	1195.25	-1.20621	0.272805	-4.42151	9.8e-06	0.000247593
AAEL005428	20954.9	-1.2064	0.252911	-4.77007	1.84e-06	5.92e-05
AAEL024777	269.132	-1.20794	0.398842	-3.02861	0.0024568	0.0241327
AAEL012711	264.196	-1.20855	0.285301	-4.23605	2.27e-05	0.000508807		Clip-Domain Serine Protease family C.
AAEL000101	1312.77	-1.2087	0.173996	-6.94668	3.74e-12	4.19e-10		AMP dependent coa ligase
AAEL009432	994.954	-1.20899	0.36131	-3.34614	0.000819437	0.0101065		Class B Scavenger Receptor (CD36 domain).
AAEL022578	10376.4	-1.21131	0.171439	-7.06555	1.6e-12	1.89e-10		Clip-domain serine protease [Source:UniProtKB/TrEMBL
AAEL023063	263.351	-1.21694	0.329707	-3.69097	0.000223401	0.00360209
AAEL013857	836.589	-1.21779	0.205507	-5.92579	3.11e-09	2.06e-07
AAEL008760	2023.89	-1.21805	0.41507	-2.93456	0.00334025	0.0302832
AAEL001325	931.961	-1.21846	0.446672	-2.72787	0.00637447	0.0484432
AAEL013649	166.128	-1.21902	0.357032	-3.41432	0.000639413	0.00843457		elongase, putative
AAEL010099	2543.19	-1.22161	0.282683	-4.32147	1.55e-05	0.000368824		4-nitrophenylphosphatase
AAEL020438	239.894	-1.22915	0.339061	-3.62516	0.000288782	0.00445554
AAEL006434	1941.06	-1.23218	0.186168	-6.61864	3.63e-11	3.51e-09		serine protease, putative
AAEL006617	3504.13	-1.23241	0.297122	-4.14781	3.36e-05	0.0007043
AAEL005966	582.2	-1.23299	0.416233	-2.96226	0.00305392	0.0282438
AAEL019868	367.114	-1.23703	0.362122	-3.41606	0.000635353	0.00840375
AAEL007778	19084.5	-1.23986	0.208188	-5.95549	2.59e-09	1.78e-07		leucine-rich transmembrane protein
AAEL024113	632.724	-1.24255	0.452695	-2.74478	0.0060551	0.0466566
AAEL015527	1996.2	-1.24281	0.20518	-6.05717	1.39e-09	9.7e-08
AAEL008745	467.645	-1.24285	0.325173	-3.82213	0.000132305	0.00227568		TPR_REGION domain-containing protein [Source:UniProtKB/TrEMBL
AAEL009205	1528.34	-1.25095	0.277731	-4.50417	6.66e-06	0.000176042
AAEL022364	559.036	-1.25098	0.281486	-4.44421	8.82e-06	0.000225493
AAEL007080	373.909	-1.25654	0.22636	-5.55108	2.84e-08	1.52e-06		glycerol-3-phosphate acyltransferase
AAEL022674	683.337	-1.26192	0.319509	-3.94957	7.83e-05	0.00145966
AAEL002194	3285.85	-1.26229	0.303434	-4.16001	3.18e-05	0.000671012		Uricase [Source:UniProtKB/TrEMBL
AAEL012567	921.661	-1.26372	0.449231	-2.81307	0.00490705	0.0399829		synaptic vesicle protein
AAEL018678	10586.8	-1.26646	0.437788	-2.89285	0.00381759	0.0333663		NADH dehydrogenase subunit 5
AAEL012577	1775.48	-1.26905	0.247192	-5.13386	2.84e-07	1.2e-05		DUF4789 domain-containing protein [Source:UniProtKB/TrEMBL
AAEL001646	959.956	-1.27023	0.37618	-3.37666	0.000733705	0.0093773		inward-rectifying potassium channel
AAEL003012	6178.11	-1.27355	0.437598	-2.91033	0.00361051	0.0319905		protease m1 zinc metalloprotease
AAEL024237	152.926	-1.27374	0.356976	-3.56815	0.000359508	0.00536679
AAEL006323	4401.96	-1.27525	0.359413	-3.54815	0.000387946	0.00567883
AAEL011751	1914.62	-1.2765	0.289272	-4.41281	1.02e-05	0.000256248		ccar1
AAEL000146	245.692	-1.28158	0.332711	-3.85195	0.000117182	0.00205739		nitrilase, putative
AAEL021510	866.415	-1.28269	0.403813	-3.17644	0.00149094	0.016361
AAEL005992	913.444	-1.28376	0.307627	-4.17313	3e-05	0.000637671		adam (a disintegrin and metalloprotease)
AAEL005926	2163.84	-1.28428	0.219702	-5.84556	5.05e-09	3.13e-07		ER lumen protein retaining receptor
AAEL008749	99.0882	-1.28662	0.441764	-2.91247	0.00358582	0.0318419		udp-glucuronosyltransferase
AAEL008279	159.855	-1.28724	0.367683	-3.50095	0.000463602	0.00657774
AAEL005769	1754.07	-1.29033	0.16786	-7.68694	1.51e-14	2.49e-12		glucose dehydrogenase
AAEL019628	245.976	-1.29217	0.448464	-2.88132	0.0039601	0.0343093
AAEL027217	340.321	-1.29271	0.436091	-2.96431	0.00303367	0.0281171
AAEL000200	5157.99	-1.2966	0.207002	-6.26367	3.76e-10	2.97e-08
AAEL025287	117.344	-1.29712	0.398009	-3.25901	0.001118	0.0129993
AAEL003589	22371.3	-1.30117	0.320105	-4.06483	4.81e-05	0.000966078		transcription factor, putative
AAEL004805	12682	-1.30197	0.31972	-4.07221	4.66e-05	0.000940352		potassium-dependent sodium-calcium exchanger, putative
AAEL014078	8225.86	-1.30406	0.232315	-5.61331	1.98e-08	1.13e-06		serine protease inhibitor, serpin
AAEL012635	633.182	-1.30842	0.277042	-4.72284	2.33e-06	7.19e-05
AAEL027661	411.953	-1.30909	0.343728	-3.80849	0.000139816	0.0023826
AAEL027091	176.157	-1.31321	0.281797	-4.66014	3.16e-06	9.36e-05
AAEL003442	178.307	-1.31407	0.311513	-4.21836	2.46e-05	0.000541007
AAEL006624	1505.84	-1.31413	0.346717	-3.79021	0.000150519	0.00254814		CHK domain-containing protein [Source:UniProtKB/TrEMBL
AAEL014438	72.2726	-1.31675	0.412647	-3.19099	0.00141788	0.0157335		juvenile hormone-inducible protein, putative
AAEL010480	579.851	-1.31852	0.279119	-4.72385	2.31e-06	7.17e-05		serine-pyruvate aminotransferase
AAEL025618	16927.7	-1.31854	0.295483	-4.46234	8.11e-06	0.000208469
AAEL001794	8890.2	-1.32344	0.216581	-6.11058	9.93e-10	7.23e-08		macroglobulin/complement
AAEL011455	308.649	-1.32487	0.486258	-2.72463	0.0064373	0.0487261		C-Type Lectin (CTLMA12) - mannose binding
AAEL027700	301.69	-1.32493	0.327094	-4.0506	5.11e-05	0.00101253
AAEL003726	549.376	-1.32528	0.443135	-2.99069	0.00278347	0.0265037		ANK_REP_REGION domain-containing protein [Source:UniProtKB/TrEMBL
AAEL005113	1204.03	-1.33271	0.419338	-3.17813	0.00148226	0.0162935		Carboxy/choline esterase Alpha Esterase
AAEL002301	7101.73	-1.33495	0.212867	-6.27129	3.58e-10	2.86e-08		serine protease
AAEL027674	24926.4	-1.33632	0.149572	-8.93432	4.1e-19	1.12e-16
AAEL002726	179.539	-1.33723	0.440114	-3.03838	0.00237853	0.0235712		D7 protein, putative
AAEL011126	1695.72	-1.33819	0.328872	-4.06903	4.72e-05	0.000951232		alcohol dehydrogenase
AAEL003541	812.69	-1.34337	0.28211	-4.76186	1.92e-06	6.13e-05		galectin
AAEL020371	4046.34	-1.3442	0.397374	-3.38272	0.000717719	0.00920037
AAEL000905	1042.59	-1.34569	0.353041	-3.8117	0.000138013	0.00236125
AAEL020512	6045.46	-1.3485	0.259392	-5.19871	2.01e-07	8.73e-06		Putative 8.5 kDa secreted protein [Source:UniProtKB/TrEMBL
AAEL026183	134.711	-1.34895	0.36067	-3.74011	0.000183936	0.00305367
AAEL026053	117.074	-1.35144	0.445184	-3.03569	0.00239988	0.0237281
AAEL014567	101.962	-1.35357	0.453265	-2.98627	0.00282399	0.0267177		oviductin
AAEL012712	976.791	-1.35764	0.34232	-3.966	7.31e-05	0.00137258		Clip-Domain Serine Protease family C.
AAEL012694	2728.73	-1.3586	0.398976	-3.40523	0.000661078	0.00863361		juvenile hormone-inducible protein, putative
AAEL023973	251.102	-1.35954	0.470111	-2.89196	0.00382851	0.0334391
AAEL006027	6527.96	-1.36082	0.241571	-5.63324	1.77e-08	1.02e-06		lipase
AAEL023728	212.794	-1.3618	0.359629	-3.78669	0.00015267	0.00258116
AAEL004022	285.571	-1.36476	0.369105	-3.69748	0.000217748	0.00352419
AAEL006902	4921.71	-1.36884	0.412876	-3.31539	0.000915163	0.0110231		serine-type enodpeptidase,
AAEL024334	518	-1.37125	0.377838	-3.62919	0.00028431	0.00440236
AAEL006962	3122.35	-1.37329	0.192932	-7.11804	1.09e-12	1.32e-10
AAEL003590	13602.5	-1.37593	0.308143	-4.46523	8e-06	0.000206493
AAEL004967	1237.83	-1.37964	0.392513	-3.51489	0.000439942	0.00629752		myo inositol monophosphatase
AAEL000668	2642.2	-1.3893	0.408212	-3.40338	0.000665572	0.00867871
AAEL022625	122.348	-1.39184	0.293511	-4.74202	2.12e-06	6.7e-05
AAEL014614	15109.5	-1.39268	0.290428	-4.79526	1.62e-06	5.34e-05		cytochrome P450
AAEL019633	121.788	-1.39683	0.346851	-4.02718	5.64e-05	0.0010969
AAEL029061	332.753	-1.40588	0.367394	-3.82661	0.000129918	0.00224661
AAEL025558	92.9043	-1.40633	0.477581	-2.94469	0.00323283	0.0294962
AAEL003632	322.993	-1.40996	0.347803	-4.05391	5.04e-05	0.000999829		Clip-Domain Serine Protease family B.
AAEL006805	12066.2	-1.41118	0.376239	-3.75076	0.0001763	0.00294206		cytochrome P450
AAEL019447	7141.22	-1.41123	0.151378	-9.32255	1.14e-20	3.85e-18
AAEL008753	7445.86	-1.41434	0.310792	-4.55076	5.35e-06	0.000144672
AAEL025859	150.976	-1.41534	0.298755	-4.73745	2.16e-06	6.82e-05
AAEL003253	740.937	-1.42102	0.313826	-4.52807	5.95e-06	0.000159765		Clip-Domain Serine Protease family B.
AAEL009945	482.004	-1.42259	0.479706	-2.96555	0.00302146	0.028105
AAEL014019	596.898	-1.42514	0.329523	-4.32487	1.53e-05	0.000365471		cytochrome P450
AAEL025888	1462.21	-1.42698	0.300623	-4.74672	2.07e-06	6.58e-05
AAEL029008	1422.13	-1.42854	0.411848	-3.46862	0.000523148	0.00723922
AAEL022695	1778.52	-1.43424	0.428192	-3.34952	0.000809524	0.010028
AAEL006355	345.814	-1.43677	0.310242	-4.63113	3.64e-06	0.000105285		Class C Scavenger Receptor (Sushi/SCR/CCP MAM and Somatomedin B domains).
AAEL002432	145.041	-1.43834	0.513382	-2.80169	0.00508355	0.041009
AAEL021302	2117.92	-1.4451	0.32374	-4.46377	8.05e-06	0.000207495
AAEL003484	682.781	-1.45167	0.246595	-5.88688	3.94e-09	2.57e-07
AAEL012870	79.276	-1.45213	0.41296	-3.51639	0.000437454	0.00626887
AAEL021095	579.089	-1.45378	0.188498	-7.71245	1.23e-14	2.09e-12
AAEL007792	1367.68	-1.45583	0.31464	-4.62698	3.71e-06	0.000106697
AAEL025334	425.156	-1.46121	0.300293	-4.86596	1.14e-06	3.94e-05
AAEL002693	2630	-1.46775	0.22767	-6.44681	1.14e-10	1.01e-08		venom allergen
AAEL019903	1067.43	-1.47386	0.212303	-6.94227	3.86e-12	4.29e-10
AAEL002959	527.151	-1.47541	0.500611	-2.94722	0.00320641	0.0293591		brain chitinase and chia
AAEL010775	145.804	-1.47626	0.538803	-2.73989	0.00614602	0.0471305
AAEL000428	6021.28	-1.47769	0.230674	-6.40595	1.49e-10	1.29e-08		tryptophan 2,3-dioxygenase (TDO)(EC 1.13.11.11)
AAEL001289	2638.24	-1.47959	0.263583	-5.61336	1.98e-08	1.13e-06		permease, putative
AAEL022078	264.385	-1.4805	0.354404	-4.17743	2.95e-05	0.000628844
AAEL015559	166.956	-1.49547	0.5144	-2.90722	0.00364662	0.0321557		zinc carboxypeptidase
AAEL015432	6628.73	-1.50046	0.323368	-4.64009	3.48e-06	0.000101736		trypsin, putative
AAEL029047	196.148	-1.50794	0.473795	-3.18269	0.00145912	0.0161156		cecropin
AAEL005431	547.436	-1.51074	0.198234	-7.62096	2.52e-14	4.05e-12		Clip-Domain Serine Protease family B.
AAEL003722	450.748	-1.51479	0.215555	-7.0274	2.1e-12	2.44e-10		ribonuclease UK114, putative
AAEL002288	5472.03	-1.51582	0.220806	-6.86497	6.65e-12	7.14e-10		serine protease
AAEL004213	293.117	-1.52479	0.521909	-2.92157	0.00348268	0.0312013		monocarboxylate transporter
AAEL009339	4173.05	-1.53573	0.321477	-4.7771	1.78e-06	5.76e-05		activin receptor type I, putative
AAEL001396	1986.94	-1.54387	0.309014	-4.9961	5.85e-07	2.29e-05		mandelate racemase
AAEL001143	525.495	-1.54441	0.220451	-7.00569	2.46e-12	2.83e-10
AAEL006131	324.372	-1.54612	0.393494	-3.9292	8.52e-05	0.00156735		GD_N domain-containing protein [Source:UniProtKB/TrEMBL
AAEL003626	660.657	-1.54721	0.37406	-4.13625	3.53e-05	0.000734746		sodium/chloride dependent amino acid transporter
AAEL021346	309.425	-1.55577	0.367906	-4.22872	2.35e-05	0.000521146
AAEL023125	526.563	-1.55711	0.330719	-4.70826	2.5e-06	7.65e-05
AAEL008876	242.317	-1.56092	0.322973	-4.83297	1.35e-06	4.54e-05		deoxyribonuclease I, putative
AAEL029072	2799.97	-1.56544	0.352324	-4.44319	8.86e-06	0.000226114
AAEL019545	2131.04	-1.56573	0.308093	-5.08199	3.73e-07	1.52e-05
AAEL001533	105.067	-1.56645	0.551204	-2.84186	0.00448509	0.0375936		glucosyl/glucuronosyl transferases
AAEL005043	8834.92	-1.56707	0.333983	-4.69206	2.7e-06	8.24e-05		ATP-dependent bile acid permease
AAEL001392	64.9165	-1.57593	0.418322	-3.76726	0.000165051	0.00276509
AAEL006518	96.9548	-1.59667	0.484016	-3.2988	0.00097099	0.0115719		cytidine deaminase, putative
AAEL008404	53.4041	-1.60071	0.584772	-2.73731	0.00619432	0.0474162		Clip-Domain Serine Protease family A.
AAEL002720	7692.5	-1.60517	0.20393	-7.87118	3.51e-15	6.56e-13		Serine Protease Inhibitor (serpin) likely cleavage at V/V.
AAEL002624	2295.38	-1.61041	0.311639	-5.16754	2.37e-07	1.02e-05		serine protease
AAEL008106	7669.84	-1.61419	0.341672	-4.72438	2.31e-06	7.17e-05
AAEL022409	45.7221	-1.61721	0.553455	-2.92203	0.00347762	0.0311911
AAEL006700	226.7	-1.61749	0.530443	-3.04931	0.00229367	0.022871		trypsin, putative
AAEL014386	1499.93	-1.62761	0.241855	-6.72969	1.7e-11	1.71e-09		clip-domain serine protease, putative
AAEL013077	4850.89	-1.62948	0.423098	-3.85132	0.000117485	0.00205927
AAEL029031	931.169	-1.63231	0.323808	-5.04098	4.63e-07	1.85e-05
AAEL002580	7784.07	-1.6331	0.172006	-9.4944	2.21e-21	7.93e-19
AAEL025187	15561	-1.64349	0.280335	-5.86258	4.56e-09	2.85e-07
AAEL007940	242.973	-1.6479	0.376598	-4.37576	1.21e-05	0.000297518		gustatory receptor Gr77
AAEL023869	175.503	-1.64995	0.421102	-3.91817	8.92e-05	0.00162353
AAEL006990	6802.38	-1.64996	0.260126	-6.34295	2.25e-10	1.9e-08
AAEL019954	675.626	-1.65086	0.357513	-4.61763	3.88e-06	0.000111232
AAEL022859	53.0632	-1.65502	0.512953	-3.22646	0.00125332	0.0142763
AAEL017023	4689.17	-1.65572	0.230095	-7.1958	6.21e-13	7.69e-11
AAEL003426	887.591	-1.65723	0.356733	-4.64557	3.39e-06	9.93e-05		Sodium-dependent phosphate transporter [Source:UniProtKB/TrEMBL
AAEL017139	626.521	-1.66274	0.328349	-5.06392	4.11e-07	1.66e-05
AAEL006568	2539.83	-1.67473	0.387098	-4.32636	1.52e-05	0.000363675		serine protease
AAEL012380	798.462	-1.67518	0.35866	-4.67068	3e-06	8.99e-05		Peptidoglycan Recognition Protein (Long)
AAEL021781	92.5201	-1.67604	0.548292	-3.05683	0.00223688	0.0224089
AAEL019504	3019.66	-1.67978	0.390429	-4.30241	1.69e-05	0.000394211
AAEL005770	253.592	-1.68215	0.350305	-4.80194	1.57e-06	5.19e-05		odorant binding protein OBP21
AAEL020413	50.1787	-1.68959	0.581069	-2.90772	0.00364073	0.0321257
AAEL011408	1512.62	-1.68987	0.362199	-4.66558	3.08e-06	9.16e-05		C-Type Lectin (CTL21)
AAEL015465	955.007	-1.70075	0.387127	-4.39326	1.12e-05	0.000277715		clip-domain serine protease, putative
AAEL010125	2048.47	-1.70116	0.240742	-7.06633	1.59e-12	1.89e-10		leucine-rich immune protein (Coil-less)
AAEL024145	82.3704	-1.70249	0.383216	-4.44264	8.89e-06	0.000226245
AAEL008386	2802.25	-1.70787	0.350173	-4.8772	1.08e-06	3.79e-05		ATP-binding cassette sub-family A member 3, putative
AAEL004879	983.185	-1.70909	0.242599	-7.04492	1.86e-12	2.17e-10		Dolichol-phosphate mannosyltransferase subunit 3 [Source:UniProtKB/TrEMBL
AAEL011519	853.399	-1.71638	0.212673	-8.07054	7e-16	1.45e-13		sucrose transport protein
AAEL007371	2344.61	-1.72682	0.293851	-5.87653	4.19e-09	2.7e-07
AAEL007064	3164.95	-1.72716	0.34869	-4.9533	7.3e-07	2.76e-05		Gram-Negative Binding Protein (GNBP) or Beta-1 3-Glucan Binding Protein (BGBP).
AAEL026347	491.761	-1.7303	0.362762	-4.7698	1.84e-06	5.92e-05
AAEL013109	554.737	-1.73228	0.399324	-4.33803	1.44e-05	0.000347486		glutamate transporter
AAEL025388	165.795	-1.7379	0.414202	-4.19578	2.72e-05	0.00058486		Superoxide dismutase [Source:UniProtKB/TrEMBL
AAEL005093	1726.32	-1.73979	0.336806	-5.16554	2.4e-07	1.03e-05		Clip-Domain Serine Protease family B.
AAEL010139	776.523	-1.75086	0.29414	-5.95246	2.64e-09	1.79e-07		serine protease, putative
AAEL010863	66.3398	-1.75167	0.578406	-3.02844	0.00245822	0.0241327
AAEL021632	57.2563	-1.75315	0.535145	-3.27602	0.00105279	0.0123414
AAEL008532	185.573	-1.75427	0.51291	-3.42023	0.000625679	0.0083185		Carboxylic ester hydrolase (Fragment) [Source:UniProtKB/TrEMBL
AAEL012086	11880.3	-1.75473	0.169524	-10.3509	4.14e-25	2.32e-22		leucine-rich immune protein (Long)
AAEL025895	879.271	-1.76049	0.392129	-4.48957	7.14e-06	0.000186497
AAEL019602	2362.02	-1.76281	0.266208	-6.62192	3.55e-11	3.46e-09
AAEL008936	1073.33	-1.76668	0.290764	-6.07599	1.23e-09	8.77e-08
AAEL017539	892.937	-1.7762	0.524469	-3.38666	0.00070748	0.00911446		cytochrome P450
AAEL021582	1951.64	-1.77699	0.367803	-4.83138	1.36e-06	4.56e-05
AAEL008097	2330.56	-1.7778	0.390434	-4.55339	5.28e-06	0.000143172		trypsin-eta, putative
AAEL001882	466.855	-1.77875	0.361012	-4.92713	8.34e-07	3.08e-05
AAEL022544	104.871	-1.78021	0.529313	-3.36324	0.00077034	0.00968224
AAEL002567	48.3848	-1.78086	0.511856	-3.47923	0.000502859	0.00702639
AAEL029063	95.1094	-1.78107	0.612512	-2.90781	0.00363972	0.0321257
AAEL026353	95.1094	-1.78107	0.612512	-2.90781	0.00363972	0.0321257
AAEL008414	111.412	-1.78234	0.454384	-3.92254	8.76e-05	0.00160574
AAEL003656	1700.38	-1.78306	0.259473	-6.87185	6.34e-12	6.86e-10
AAEL004564	82.3962	-1.78322	0.564639	-3.15817	0.00158765	0.0172043
AAEL008274	3781.27	-1.79093	0.280546	-6.38373	1.73e-10	1.46e-08		VWFC domain-containing protein [Source:UniProtKB/TrEMBL
AAEL028005	260.538	-1.79702	0.522413	-3.43985	0.000582043	0.00786756
AAEL012341	6157.34	-1.79894	0.288887	-6.22715	4.75e-10	3.71e-08		lysosomal acid lipase, putative
AAEL014945	178.108	-1.80167	0.45991	-3.91744	8.95e-05	0.00162619
AAEL023247	523.261	-1.80204	0.496994	-3.62587	0.000287988	0.00444862
AAEL012726	1776.54	-1.80434	0.175509	-10.2806	8.62e-25	4.63e-22
AAEL027432	34.8252	-1.8099	0.647889	-2.79353	0.00521367	0.041668
AAEL011130	7540.7	-1.81973	0.28839	-6.30998	2.79e-10	2.3e-08		alcohol dehydrogenase
AAEL013262	1841.79	-1.82199	0.288242	-6.32103	2.6e-10	2.16e-08
AAEL024300	101.991	-1.83158	0.597739	-3.06418	0.00218266	0.0220889
AAEL003299	2101.53	-1.83946	0.219361	-8.38553	5.05e-17	1.2e-14
AAEL004585	140.796	-1.84587	0.377217	-4.8934	9.91e-07	3.58e-05
AAEL002680	1129.24	-1.84602	0.227673	-8.10818	5.14e-16	1.1e-13		AMP dependent ligase
AAEL020727	30.8344	-1.8504	0.610227	-3.03232	0.00242683	0.0239352
AAEL000037	5051.1	-1.86353	0.256845	-7.25546	4e-13	5.21e-11		Clip-Domain Serine Protease family B.
AAEL026721	31.1559	-1.86832	0.649685	-2.87573	0.00403093	0.0347361
AAEL024039	37.3997	-1.87449	0.644321	-2.90925	0.00362301	0.0320571
AAEL029073	474.874	-1.8758	0.36848	-5.09065	3.57e-07	1.46e-05
AAEL012353	85.8673	-1.87852	0.514684	-3.64986	0.000262383	0.00410228		C-Type Lectin (CTL).
AAEL003832	49.3657	-1.87855	0.608232	-3.08854	0.0020114	0.0207303		defensin anti-microbial peptide
AAEL000109	613.22	-1.87896	0.606369	-3.09871	0.00194364	0.0201577		Enolase-phosphatase E1 (EC 3.1.3.77)(2,3-diketo-5-methylthio-1-phosphopentane phosphatase)
AAEL017975	443.467	-1.87903	0.553182	-3.39676	0.000681882	0.00885553		heat shock protein HSP70
AAEL027007	111.835	-1.88381	0.539261	-3.49331	0.000477071	0.00672294
AAEL017345	3403.99	-1.8936	0.401437	-4.71707	2.39e-06	7.36e-05
AAEL011448	3333.48	-1.9081	0.365518	-5.22026	1.79e-07	7.83e-06		CRAL-TRIO domain-containing protein [Source:UniProtKB/TrEMBL
AAEL021075	35.8538	-1.91062	0.559634	-3.41405	0.000640049	0.00843457
AAEL020094	783.951	-1.91384	0.283804	-6.74351	1.55e-11	1.57e-09
AAEL012858	19533.1	-1.92039	0.194081	-9.89478	4.39e-23	1.82e-20
AAEL028938	125.991	-1.9297	0.455615	-4.23537	2.28e-05	0.000509106
AAEL021694	1715.25	-1.92983	0.336322	-5.73804	9.58e-09	5.71e-07
AAEL007993	71.6829	-1.93697	0.707994	-2.73585	0.0062219	0.0475426		Clip-Domain Serine Protease family B.
AAEL025811	39.0992	-1.95915	0.571103	-3.43047	0.000602526	0.0080809
AAEL023018	831.253	-1.95942	0.400508	-4.89235	9.96e-07	3.58e-05
AAEL024460	267.712	-1.96672	0.333738	-5.89299	3.79e-09	2.49e-07
AAEL014609	55635.1	-1.97181	0.407635	-4.83719	1.32e-06	4.48e-05		cytochrome P450
AAEL007878	453.696	-1.97295	0.359367	-5.49008	4.02e-08	2.07e-06		ornithine decarboxylase
AAEL029064	28740.7	-1.97418	0.401835	-4.91291	8.97e-07	3.28e-05
AAEL026665	28740.9	-1.97419	0.401836	-4.91292	8.97e-07	3.28e-05
AAEL021725	37.0267	-1.97868	0.644894	-3.06822	0.00215339	0.0218614
AAEL003107	4375.51	-1.9829	0.291121	-6.81125	9.68e-12	1.01e-09
AAEL022714	378.994	-1.98408	0.366702	-5.41062	6.28e-08	3.11e-06
AAEL011758	376.03	-1.98735	0.226338	-8.78048	1.63e-18	4.37e-16		peptidyl-prolyl cis-trans isomerase f, ppif
AAEL009128	4214.7	-1.99762	0.379453	-5.26447	1.41e-07	6.36e-06		cytochrome P450
AAEL022554	53.0256	-2.00877	0.514626	-3.90335	9.49e-05	0.00171417
AAEL012856	5504.85	-2.01343	0.319916	-6.29362	3.1e-10	2.53e-08
AAEL002671	101.815	-2.01364	0.561061	-3.58899	0.000331962	0.00503158
AAEL022775	646.522	-2.01577	0.355153	-5.67577	1.38e-08	8.12e-07
AAEL006168	391.503	-2.02416	0.308518	-6.56091	5.35e-11	4.99e-09		Clip-Domain Serine Protease family B.
AAEL022037	22.8513	-2.02617	0.741401	-2.7329	0.00627798	0.0478859
AAEL005602	768.279	-2.03342	0.487138	-4.17421	2.99e-05	0.000635683
AAEL012679	481.931	-2.03491	0.26075	-7.80408	5.99e-15	1.06e-12		juvenile hormone-inducible protein, putative
AAEL019768	93.8161	-2.03997	0.436561	-4.67281	2.97e-06	8.94e-05
AAEL026937	27.8753	-2.04472	0.66757	-3.06293	0.00219181	0.0221566
AAEL007969	765.783	-2.05696	0.321828	-6.39148	1.64e-10	1.4e-08		serine protease
AAEL013245	162.473	-2.07254	0.448948	-4.61644	3.9e-06	0.000111515		Clip-Domain Serine Protease family B.
AAEL023798	349.462	-2.0846	0.420544	-4.95692	7.16e-07	2.72e-05
AAEL023991	6198.87	-2.08515	0.34382	-6.06466	1.32e-09	9.31e-08
AAEL010434	69.4282	-2.08679	0.722518	-2.88822	0.00387426	0.0337472		vitellogenin-A1 precursor
AAEL009632	616.767	-2.09048	0.335919	-6.22317	4.87e-10	3.76e-08		short-chain dehydrogenase
AAEL021812	5970.15	-2.0931	0.423811	-4.93877	7.86e-07	2.93e-05
AAEL024696	40.7217	-2.09407	0.737468	-2.83954	0.00451789	0.0378193
AAEL019483	32.0669	-2.09539	0.626231	-3.34603	0.000819785	0.0101065
AAEL027303	31.3821	-2.09941	0.64994	-3.23017	0.00123718	0.0141724
AAEL014763	161.42	-2.10099	0.357738	-5.87297	4.28e-09	2.73e-07		tak1 binding protein-1
AAEL006703	79.6409	-2.1086	0.612744	-3.44123	0.000579066	0.00783624		lumbrokinase-3(1) precursor, putative
AAEL021191	550.513	-2.11086	0.360648	-5.85296	4.83e-09	3.01e-07
AAEL007024	5004.25	-2.11146	0.380257	-5.55271	2.81e-08	1.52e-06		cytochrome P450
AAEL006360	328.852	-2.11211	0.496362	-4.25518	2.09e-05	0.000474604
AAEL006109	290.221	-2.1197	0.646865	-3.27688	0.0010496	0.0123152		odorant binding protein OBP23
AAEL008456	205.723	-2.12585	0.623108	-3.41169	0.000645617	0.00847022		alpha-amylase
AAEL021930	105.897	-2.13478	0.733443	-2.91062	0.00360708	0.0319821
AAEL014662	1581.56	-2.14034	0.341325	-6.27069	3.59e-10	2.86e-08		AMP dependent coa ligase
AAEL027610	432.397	-2.14653	0.547063	-3.92373	8.72e-05	0.00160005
AAEL015430	2072.15	-2.15696	0.273017	-7.90046	2.78e-15	5.51e-13		Clip-Domain Serine Protease family B. Protease homologue.
AAEL002406	2633.23	-2.15697	0.471514	-4.57456	4.77e-06	0.000131931
AAEL022798	48.252	-2.15855	0.513731	-4.20172	2.65e-05	0.000572588
AAEL002049	6851.49	-2.16872	0.457657	-4.73876	2.15e-06	6.79e-05		circadian protein clock/arnt/bmal/pas
AAEL026023	326.1	-2.17047	0.42319	-5.12883	2.92e-07	1.23e-05
AAEL007992	708.769	-2.17583	0.41053	-5.30005	1.16e-07	5.35e-06		trypsin, putative
AAEL003279	1244.13	-2.1829	0.442687	-4.93103	8.18e-07	3.03e-05		clip-domain serine protease, putative
AAEL002585	2338.57	-2.19537	0.250901	-8.74994	2.13e-18	5.61e-16		serine protease
AAEL023842	262.055	-2.1965	0.539068	-4.07463	4.61e-05	0.000932094
AAEL024752	43.9218	-2.19655	0.651318	-3.37247	0.000744969	0.00944629
AAEL020135	1469.33	-2.20195	0.28307	-7.7788	7.32e-15	1.27e-12
AAEL025466	533.684	-2.20859	0.409588	-5.39222	6.96e-08	3.38e-06
AAEL023984	139.953	-2.20889	0.52505	-4.20701	2.59e-05	0.000564409
AAEL020589	136.46	-2.22651	0.646311	-3.44494	0.00057118	0.00778594
AAEL008259	35.367	-2.22683	0.662544	-3.36103	0.000776528	0.0097505
AAEL021027	44.0147	-2.23573	0.604386	-3.69918	0.000216297	0.0035051
AAEL011453	724.265	-2.25724	0.387957	-5.81829	5.95e-09	3.65e-07		C-Type Lectin (CTL14)
AAEL012774	38.8244	-2.26211	0.648017	-3.49081	0.000481551	0.00675798		protease m1 zinc metalloprotease
AAEL014350	684.52	-2.26811	0.307172	-7.38385	1.54e-13	2.18e-11
AAEL024917	20.4869	-2.27203	0.7269	-3.12564	0.00177421	0.018859
AAEL024400	166.663	-2.27854	0.345752	-6.59011	4.4e-11	4.13e-09
AAEL009989	175.937	-2.2788	0.28936	-7.87533	3.4e-15	6.53e-13
AAEL002005	294.63	-2.28942	0.540578	-4.23514	2.28e-05	0.000509106		cytochrome P450
AAEL006989	476.512	-2.29378	0.579175	-3.96043	7.48e-05	0.00139716		cytochrome P450
AAEL020444	24.8329	-2.29808	0.846309	-2.71541	0.0066193	0.0497819
AAEL003294	233.216	-2.31663	0.468878	-4.9408	7.78e-07	2.91e-05		fibrinogen and fibronectin
AAEL020865	113.869	-2.33238	0.368259	-6.33352	2.4e-10	2e-08
AAEL008473	5898.27	-2.34117	0.321066	-7.29185	3.06e-13	4.06e-11		cysteine-rich venom protein, putative
AAEL025631	604.857	-2.34163	0.306735	-7.63407	2.27e-14	3.71e-12
AAEL004667	2960.84	-2.34932	0.203258	-11.5583	6.7e-31	5.08e-28		Methyltransf_FA domain-containing protein [Source:UniProtKB/TrEMBL
AAEL026943	55.176	-2.36716	0.479867	-4.93295	8.1e-07	3.01e-05
AAEL022059	59.6121	-2.37504	0.826478	-2.87369	0.00405708	0.0349011
AAEL003208	53.2544	-2.37524	0.545926	-4.35085	1.36e-05	0.000329016		Tubby, putative
AAEL027364	42.7516	-2.38526	0.674261	-3.5376	0.000403788	0.00587797
AAEL021339	612.093	-2.3939	0.433084	-5.52756	3.25e-08	1.71e-06
AAEL020743	46.1645	-2.39425	0.682302	-3.50908	0.000449655	0.00641518
AAEL003165	329.28	-2.40768	0.23716	-10.1522	3.24e-24	1.61e-21		low molecular weight protein-tyrosine-phosphatase
AAEL023370	33.3077	-2.41051	0.715752	-3.36779	0.00075772	0.00954223
AAEL021713	27.1795	-2.41462	0.773738	-3.12072	0.0018041	0.0190303
AAEL018680	30804.8	-2.4235	0.872417	-2.77792	0.0054708	0.0432129		NADH dehydrogenase subunit 4
AAEL000650	2705.4	-2.43719	0.184588	-13.2034	8.39e-40	1.35e-36
AAEL027236	165.233	-2.45802	0.578384	-4.2498	2.14e-05	0.000484437
AAEL009729	469.529	-2.47658	0.405821	-6.10265	1.04e-09	7.55e-08
AAEL023525	1406.64	-2.48679	0.847799	-2.93323	0.00335452	0.0303485
AAEL023006	51.1098	-2.49511	0.579128	-4.30839	1.64e-05	0.000385698
AAEL005606	954.123	-2.50513	0.872136	-2.8724	0.00407366	0.0349719
AAEL025767	77.1072	-2.51328	0.61927	-4.05846	4.94e-05	0.000985113
AAEL023274	120.66	-2.52479	0.545348	-4.62968	3.66e-06	0.000105615
AAEL023230	77.0812	-2.53164	0.405684	-6.24043	4.36e-10	3.43e-08
AAEL021173	97.0906	-2.57812	0.558346	-4.61743	3.89e-06	0.000111232
AAEL006984	525.616	-2.58031	0.281575	-9.16382	5.01e-20	1.54e-17		cytochrome P450
AAEL022454	103.538	-2.58047	0.443671	-5.81618	6.02e-09	3.68e-07
AAEL005641	806.535	-2.59872	0.525456	-4.94565	7.59e-07	2.86e-05		C-Type Lectin (CTL) - galactose binding.
AAEL025543	34.6781	-2.60037	0.897345	-2.89785	0.00375734	0.032974
AAEL003297	86.2709	-2.61713	0.684536	-3.82322	0.000131721	0.00226867		alkaline phosphatase
AAEL015458	11711.5	-2.62619	0.287744	-9.12683	7.05e-20	2.02e-17		transferrin
AAEL023353	1600.3	-2.62963	0.206808	-12.7153	4.86e-37	5.22e-34
AAEL017144	13753.8	-2.63079	0.402529	-6.53565	6.33e-11	5.79e-09
AAEL001575	77.7174	-2.63669	0.824219	-3.19902	0.00137895	0.0153826		Monocarboxylate transporter [Source:UniProtKB/TrEMBL
AAEL026141	120.118	-2.64025	0.628753	-4.19919	2.68e-05	0.000577094
AAEL013118	62.9674	-2.6407	0.675067	-3.91176	9.16e-05	0.00166021
AAEL023050	91.1091	-2.64702	0.634691	-4.17057	3.04e-05	0.000642751
AAEL014363	117.505	-2.64943	0.616908	-4.2947	1.75e-05	0.000404606
AAEL002655	1112.04	-2.65285	0.522025	-5.08185	3.74e-07	1.52e-05		matrix metalloproteinase
AAEL019109	150.852	-2.65363	0.774109	-3.42798	0.0006081	0.00813515
AAEL003653	58.5581	-2.65403	0.920518	-2.88319	0.00393674	0.0341529		Serine Protease Inhibitor (serpin) homologue - unlikely to be inhibitory.
AAEL003289	1117.95	-2.66041	0.353847	-7.51853	5.54e-14	8.6e-12		alkaline phosphatase
AAEL028169	26.4412	-2.69529	0.774246	-3.48118	0.000499213	0.00698301
AAEL022048	53.9499	-2.6997	0.630639	-4.2809	1.86e-05	0.000427268
AAEL009915	1553.97	-2.72477	0.271263	-10.0447	9.69e-24	4.3e-21		centrosomal protein
AAEL008699	143.245	-2.72937	0.946235	-2.88445	0.00392099	0.0340851		prolylcarboxypeptidase, putative
AAEL014964	441.129	-2.73739	0.507555	-5.39329	6.92e-08	3.38e-06
AAEL022641	73.7371	-2.74332	0.773172	-3.54813	0.00038797	0.00567883
AAEL005748	573.806	-2.75677	0.444222	-6.20585	5.44e-10	4.15e-08		elastase, putative
AAEL021609	51.7259	-2.78863	1.00954	-2.76229	0.00573972	0.0448694
AAEL022520	1088.22	-2.7956	0.800326	-3.49308	0.000477489	0.00672294
AAEL020192	803.341	-2.80145	0.217466	-12.8822	5.67e-38	6.64e-35
AAEL010157	18.0022	-2.80658	0.868048	-3.23321	0.00122407	0.0140676		microsomal glutathione s-transferase
AAEL023478	60.1737	-2.80891	0.621618	-4.51871	6.22e-06	0.000165951
AAEL006576	10641.4	-2.81878	0.366644	-7.68807	1.49e-14	2.49e-12		clip-domain serine protease, putative
AAEL019959	60.1852	-2.8344	0.719134	-3.94141	8.1e-05	0.00150157
AAEL022411	52.8919	-2.84458	0.80116	-3.55058	0.00038439	0.00565954
AAEL012687	2232.68	-2.87828	0.755561	-3.80946	0.000139268	0.00237956		juvenile hormone-inducible protein, putative
AAEL002696	2812.79	-2.89611	0.275839	-10.4993	8.7e-26	5.34e-23
AAEL003967	221.792	-2.90092	0.556638	-5.2115	1.87e-07	8.18e-06		calpain 4, 6, 7, invertebrate
AAEL005621	167.835	-2.90613	0.942657	-3.08292	0.00204982	0.0210926		long wavelength sensitive opsin
AAEL026300	153.857	-2.90627	0.600892	-4.83659	1.32e-06	4.48e-05
AAEL006585	12035.6	-2.9131	0.360849	-8.0729	6.86e-16	1.45e-13
AAEL005787	513.8	-2.9173	0.370959	-7.86421	3.71e-15	6.84e-13		serine protease, putative
AAEL002610	7661.28	-2.9312	0.405528	-7.2281	4.9e-13	6.25e-11		serine protease
AAEL028081	104.519	-2.9507	0.455078	-6.48394	8.94e-11	8.11e-09
AAEL003351	70.7439	-2.96672	0.534971	-5.54556	2.93e-08	1.56e-06
AAEL020494	42.8387	-2.97791	0.748034	-3.98099	6.86e-05	0.00129832
AAEL020632	21.4686	-2.98842	0.967015	-3.09036	0.00199916	0.0206371
AAEL022226	82.169	-2.99488	0.973421	-3.07666	0.00209335	0.0213839
AAEL001118	245.038	-2.9986	0.321927	-9.31454	1.22e-20	3.94e-18
AAEL021314	358.607	-3.01699	0.299515	-10.0729	7.28e-24	3.35e-21
AAEL028023	38.1422	-3.03571	0.666321	-4.55592	5.22e-06	0.00014176
AAEL025003	46.2642	-3.04116	1.00289	-3.03239	0.00242623	0.0239352
AAEL003857	60.4328	-3.04715	0.681448	-4.47158	7.76e-06	0.000201261		INVERT_DEFENSINS domain-containing protein [Source:UniProtKB/TrEMBL
AAEL012683	322.609	-3.06165	0.643877	-4.75502	1.98e-06	6.33e-05
AAEL021257	2002.77	-3.06224	0.389045	-7.87118	3.51e-15	6.56e-13
AAEL013421	523.716	-3.06244	0.306532	-9.99062	1.68e-23	7.19e-21		Alpha-amylase [Source:UniProtKB/TrEMBL
AAEL024760	39.3203	-3.07271	0.628184	-4.89141	1e-06	3.58e-05
AAEL009537	80.4781	-3.08754	1.08162	-2.85455	0.00430982	0.0364806
AAEL022329	41.4293	-3.09948	0.752734	-4.11763	3.83e-05	0.000791569
AAEL005786	68.6073	-3.104	0.828139	-3.74816	0.000178134	0.00296883
AAEL001687	260.52	-3.10427	0.643396	-4.82482	1.4e-06	4.7e-05		adenylate cyclase
AAEL027411	53.7078	-3.10544	0.574688	-5.4037	6.53e-08	3.21e-06
AAEL023426	25.1613	-3.13833	1.01268	-3.09904	0.00194148	0.0201577
AAEL025015	56.9098	-3.13846	0.686955	-4.56866	4.91e-06	0.000135121
AAEL025756	66.0819	-3.1797	0.930451	-3.41737	0.000632292	0.00838047
AAEL024510	32.5429	-3.18509	0.905015	-3.51937	0.000432569	0.00621351
AAEL025744	878.598	-3.21528	0.24752	-12.99	1.39e-38	2e-35
AAEL021141	37.9127	-3.21965	1.0794	-2.9828	0.0028562	0.026898
AAEL002612	14.9978	-3.22694	0.967435	-3.33557	0.000851259	0.0104346
AAEL000882	16.7923	-3.24806	1.16234	-2.79442	0.00519927	0.0416039
AAEL011407	129.312	-3.25813	0.73052	-4.46001	8.2e-06	0.000210326		C-Type Lectin (CTL20)
AAEL019274	164.477	-3.26458	0.435675	-7.49316	6.72e-14	1.01e-11
AAEL014766	13.7851	-3.28389	1.08713	-3.0207	0.00252193	0.0246045
AAEL006376	62.2057	-3.28534	0.799628	-4.10859	3.98e-05	0.000820568		trypsin, putative
AAEL017538	15.6655	-3.29651	0.965564	-3.41408	0.00063998	0.00843457
AAEL019333	82.3678	-3.31506	0.528567	-6.27179	3.57e-10	2.86e-08
AAEL008050	240.848	-3.32424	0.621438	-5.34927	8.83e-08	4.17e-06
AAEL021190	337.541	-3.33626	0.25767	-12.9478	2.42e-38	3.11e-35
AAEL023068	205.116	-3.36139	0.470165	-7.14937	8.72e-13	1.07e-10
AAEL000631	25.1099	-3.36646	1.03731	-3.24538	0.00117293	0.0135401
AAEL006382	23.6124	-3.3718	1.13977	-2.95831	0.00309334	0.0285469		trypsin-eta, putative
AAEL022892	174.483	-3.41114	0.575242	-5.92992	3.03e-09	2.02e-07
AAEL021341	18.6502	-3.43097	1.14064	-3.00793	0.0026303	0.0254784
AAEL020728	99.4654	-3.4851	0.728185	-4.78601	1.7e-06	5.56e-05
AAEL017976	297.419	-3.48535	0.751864	-4.63562	3.56e-06	0.000103494		heat shock protein HSP70
AAEL008193	57.1429	-3.49159	0.716372	-4.87399	1.09e-06	3.84e-05
AAEL025126	592.47	-3.49689	0.996758	-3.50827	0.000451033	0.00642772
AAEL009498	27.3859	-3.49882	1.25614	-2.78538	0.00534654	0.0424448
AAEL009009	19.9727	-3.53488	1.14213	-3.09499	0.00196822	0.0203667
AAEL021858	48.3594	-3.53714	0.594726	-5.9475	2.72e-09	1.84e-07
AAEL027887	53.5628	-3.56084	1.30654	-2.72539	0.00642254	0.0486716
AAEL010393	32.3156	-3.62707	1.13635	-3.19187	0.00141355	0.0156989		ferritin subunit, putative
AAEL020904	26.6714	-3.67913	1.01518	-3.62411	0.000289961	0.00446838
AAEL026290	214.075	-3.69286	0.678629	-5.44165	5.28e-08	2.66e-06
AAEL025468	20.6123	-3.72966	1.01304	-3.68166	0.00023172	0.00369461
AAEL005777	348.626	-3.75509	0.312747	-12.0068	3.27e-33	2.81e-30
AAEL024630	11.8676	-3.77911	1.34346	-2.81296	0.00490882	0.0399829
AAEL022253	233.122	-3.78934	0.74224	-5.10527	3.3e-07	1.37e-05
AAEL018691	38.6769	-3.80816	0.884765	-4.30415	1.68e-05	0.000391932		12S ribosomal RNA
AAEL025987	34.3899	-3.83747	0.793641	-4.83527	1.33e-06	4.5e-05
AAEL022278	78.422	-3.8385	0.45176	-8.49676	1.95e-17	4.92e-15
AAEL014617	9266.93	-3.83965	0.852357	-4.50474	6.65e-06	0.000176042		cytochrome P450
AAEL021871	12.609	-3.8812	1.1036	-3.51686	0.000436691	0.00626491
AAEL027215	61.4644	-3.89519	0.833714	-4.67209	2.98e-06	8.95e-05
AAEL027445	25.6105	-3.89565	1.16932	-3.33155	0.00086365	0.0105014
AAEL010396	78.9019	-3.89612	0.850117	-4.58305	4.58e-06	0.000127234		secreted ferritin G subunit precursor, putative
AAEL024901	23.0918	-3.91747	0.897818	-4.36332	1.28e-05	0.000313154
AAEL001650	197.323	-3.97467	0.616527	-6.44688	1.14e-10	1.01e-08		ML domain-containing protein [Source:UniProtKB/TrEMBL
AAEL017524	81.0573	-3.97486	0.785395	-5.06096	4.17e-07	1.68e-05
AAEL021929	1004.52	-3.99943	0.844721	-4.73462	2.19e-06	6.9e-05
AAEL023671	33.2533	-4.01933	0.932508	-4.31024	1.63e-05	0.000384785
AAEL014684	351.372	-4.03601	1.0399	-3.88114	0.000103968	0.00186289		cytochrome P450
AAEL026592	68.5023	-4.08808	0.805447	-5.07554	3.86e-07	1.57e-05
AAEL023082	23.1923	-4.11984	1.27982	-3.21908	0.00128604	0.014559
AAEL017380	584.366	-4.11988	0.636743	-6.47024	9.78e-11	8.81e-09
AAEL028873	117.535	-4.12661	0.524853	-7.86241	3.77e-15	6.84e-13
AAEL025035	33.0311	-4.13417	1.09421	-3.77823	0.000157946	0.00266337
AAEL024851	11.7983	-4.14343	1.47371	-2.81156	0.00493021	0.0400496
AAEL006971	1232.63	-4.14805	0.326444	-12.7068	5.42e-37	5.37e-34
AAEL011557	149.06	-4.1675	0.787018	-5.2953	1.19e-07	5.45e-06		metalloproteinase, putative
AAEL002237	38.1614	-4.23285	0.861648	-4.91251	8.99e-07	3.28e-05		fatty acid synthase
AAEL020549	48.0474	-4.25429	0.902961	-4.71149	2.46e-06	7.54e-05
AAEL023418	38.733	-4.25894	1.41013	-3.02025	0.00252566	0.0246127
AAEL026211	292.348	-4.27676	0.391406	-10.9267	8.6e-28	5.54e-25
AAEL028915	446.3	-4.28636	0.349588	-12.2612	1.46e-34	1.35e-31
AAEL022875	37.308	-4.31466	1.20423	-3.58292	0.000339774	0.00511966
AAEL001726	124.034	-4.32039	0.960603	-4.49758	6.87e-06	0.000179976
AAEL020853	40.2022	-4.32931	1.22344	-3.53862	0.000402218	0.00586173
AAEL022378	240.973	-4.34229	0.42872	-10.1285	4.13e-24	1.97e-21
AAEL021661	14.165	-4.39684	1.54561	-2.84473	0.00444497	0.0373102
AAEL024534	35.4011	-4.40935	0.813392	-5.42094	5.93e-08	2.95e-06
AAEL028862	35.6003	-4.41508	0.881655	-5.00771	5.51e-07	2.16e-05
AAEL025476	40.0693	-4.44688	0.867468	-5.12627	2.96e-07	1.24e-05
AAEL029040	88.8394	-4.61041	0.831304	-5.546	2.92e-08	1.56e-06
AAEL025770	25.2004	-4.65428	1.07718	-4.32081	1.55e-05	0.000368824
AAEL027328	273.008	-4.68131	0.54848	-8.53505	1.4e-17	3.61e-15
AAEL002602	25.465	-4.69463	1.3755	-3.41304	0.000642428	0.00844531		DNA photolyase
AAEL005702	56.5771	-4.69861	1.24679	-3.76857	0.000164186	0.00275418
AAEL021144	22.3399	-4.75904	1.08028	-4.40538	1.06e-05	0.000264674
AAEL020544	14.7966	-4.8943	1.21998	-4.01178	6.03e-05	0.00115704
AAEL023311	308.277	-4.95888	0.34993	-14.1711	1.38e-45	3.57e-42
AAEL027172	10.4041	-4.9765	1.60244	-3.10558	0.00189907	0.0198103
AAEL021988	95.0556	-4.99301	0.735831	-6.78553	1.16e-11	1.2e-09
AAEL025683	11.8345	-5.16557	1.56094	-3.30928	0.000935367	0.0112096
AAEL021345	12.2899	-5.22182	1.7466	-2.9897	0.00279253	0.0265311
AAEL025959	171.756	-5.26389	0.736434	-7.14781	8.82e-13	1.07e-10
AAEL014113	14.5256	-5.46601	1.37088	-3.98722	6.69e-05	0.0012684		secretory Phospholipase A2, putative
AAEL022772	264.154	-5.47356	0.599562	-9.12925	6.9e-20	2.02e-17
AAEL007938	30.004	-5.50216	1.50493	-3.6561	0.000256086	0.00402207		serine-type enodpeptidase,
AAEL018685	41437.6	-5.54831	1.22241	-4.53884	5.66e-06	0.000152775		cytochrome b
AAEL024530	15.9754	-5.60173	1.45247	-3.8567	0.000114927	0.002031
AAEL025326	17.675	-5.76916	1.34315	-4.29526	1.74e-05	0.000404298
AAEL025531	735.774	-5.80785	1.08569	-5.34947	8.82e-08	4.17e-06
AAEL023911	19.014	-5.87862	1.53332	-3.83393	0.000126112	0.00218374
AAEL010478	300.929	-5.94405	0.515894	-11.5218	1.02e-30	7.33e-28		sugar transporter
AAEL021551	23.5131	-6.18868	1.46785	-4.21615	2.49e-05	0.000545397
AAEL025613	73.8327	-6.25083	0.90334	-6.91969	4.53e-12	4.94e-10
AAEL020529	8.05847	-6.51233	2.01632	-3.22981	0.00123874	0.0141729
AAEL018687	7745.78	-6.54042	1.32367	-4.94112	7.77e-07	2.91e-05		NADH dehydrogenase subunit 1
AAEL020027	17.1201	-6.62295	1.43973	-4.60015	4.22e-06	0.000118758
AAEL009239	9.74299	-6.78531	1.80217	-3.76509	0.000166489	0.00278555		venom allergen
AAEL025021	36.1144	-6.80964	1.20975	-5.62897	1.81e-08	1.04e-06
AAEL020563	54.6698	-6.82007	1.04183	-6.54626	5.9e-11	5.47e-09
AAEL002138	77.1018	-6.92333	2.07645	-3.33421	0.000855408	0.0104556		triacylglycerol lipase, putative
AAEL020667	10.8273	-6.93858	1.9606	-3.53901	0.000401625	0.00585972		tRNA-Leu
AAEL002072	21.585	-6.95939	1.42811	-4.87313	1.1e-06	3.85e-05
AAEL021254	21.6154	-6.96296	1.4709	-4.73382	2.2e-06	6.91e-05
AAEL013912	24.7431	-7.15986	1.43583	-4.98658	6.15e-07	2.37e-05		Fatty acyl-CoA reductase [Source:UniProtKB/TrEMBL
AAEL028076	14.7314	-7.38162	1.58276	-4.66376	3.1e-06	9.22e-05
AAEL002619	14.8817	-7.39636	1.54959	-4.7731	1.81e-06	5.86e-05
AAEL020986	418.775	-7.53559	0.56831	-13.2597	3.97e-40	7.3e-37
AAEL023306	69.1456	-7.74569	1.11872	-6.92373	4.4e-12	4.84e-10
AAEL025176	24.4295	-8.11059	1.52525	-5.31755	1.05e-07	4.89e-06
AAEL017304	24.4523	-8.11244	1.46423	-5.54041	3.02e-08	1.6e-06		gustatory receptor Gr51
AAEL028171	30.1551	-8.41566	1.49978	-5.61126	2.01e-08	1.13e-06
AAEL026411	35.1732	-8.63662	1.45091	-5.95256	2.64e-09	1.79e-07
AAEL022389	78.2106	-8.82497	1.33872	-6.59211	4.34e-11	4.11e-09
AAEL018662	58299.4	-11.1243	1.51358	-7.34968	1.99e-13	2.72e-11		cytochrome c oxidase subunit I
AAEL018671	208.356	-11.2037	3.90698	-2.86762	0.00413575	0.0353556		NADH dehydrogenase subunit 3
AAEL018669	4408.26	-11.4229	2.65148	-4.3081	1.65e-05	0.000385698		cytochrome c oxidase subunit III
AAEL018658	2902.81	-13.1435	2.31367	-5.68081	1.34e-08	7.92e-07		NADH dehydrogenase subunit 2
AAEL018681	1004.81	-13.4736	2.75619	-4.88849	1.02e-06	3.62e-05		NADH dehydrogenase subunit 4L
AAEL018661	1611.1	-14.1547	2.89474	-4.8898	1.01e-06	3.6e-05		tRNA-Tyr
