# Supplementary material for: Long-Term Exposure to Lambda-Cyhalothrin Reveals Novel Genes Potentially Involved in Aedes aegypti Insecticide Resistance
Source: Insects. 2025 Jan 21;16(2):106. doi: 10.3390/insects16020106 (PMC11855735; doi:10.3390/insects16020106)
Supplement: Supplementary file 1 [file insects-16-00106-s001.zip › Table_S2.xlsx]

## Sheet: FunctionalClustering-Up_genes
Table S2: Functional Clustering using DAVID of up-regulated genes
Annotation Cluster 1	Enrichment Score: 4.279730350733743
Category	Term	Count	%	PValue	Genes	List Total	Pop Hits	Pop Total	Fold Enrichment	Bonferroni	Benjamini	FDR
PIR_SUPERFAMILY	PIRSF038921:pathogenesis-related protein, P14a type	6	3.48837	9.92214e-07	AAEL019797, AAEL003057, AAEL019798, AAEL026620, AAEL011797, AAEL011798	13	14	710	23.4066	7.93768e-06	7.93771e-06	7.93771e-06
SMART	SM00198:SCP	6	3.48837	1.52902e-05	AAEL019797, AAEL003057, AAEL019798, AAEL026620, AAEL011797, AAEL011798	63	23	4258	17.6315	0.000825336	0.00082567	0.00082567
UP_SEQ_FEATURE	DOMAIN:SCP	6	3.48837	2.46391e-05	AAEL019797, AAEL003057, AAEL019798, AAEL026620, AAEL011797, AAEL011798	135	23	8468	16.3633	0.00275581	0.00275958	0.00275958
INTERPRO	IPR014044:CAP domain	6	3.48837	2.89958e-05	AAEL019797, AAEL003057, AAEL019798, AAEL026620, AAEL011797, AAEL011798	143	23	8679	15.8328	0.00656054	0.00329103	0.00329103
INTERPRO	IPR001283:Allergen V5/Tpx-1-related	6	3.48837	2.89958e-05	AAEL019797, AAEL003057, AAEL019798, AAEL026620, AAEL011797, AAEL011798	143	23	8679	15.8328	0.00656054	0.00329103	0.00329103
GOTERM_CC_DIRECT	GO:0005576~extracellular region	8	4.65116	0.0667273	AAEL019797, AAEL003057, AAEL019798, AAEL026620, AAEL004903, AAEL011797, AAEL011798, AAEL002588	78	236	5053	2.196	0.874033	0.660447	0.660447
Annotation Cluster 2	Enrichment Score: 2.5836123107291176
Category	Term	Count	%	PValue	Genes	List Total	Pop Hits	Pop Total	Fold Enrichment	Bonferroni	Benjamini	FDR
INTERPRO	IPR000618:Insect cuticle protein	7	4.06977	0.000593188	AAEL011504, AAEL013380, AAEL011642, AAEL006737, AAEL007739, AAEL006749, AAEL003269	143	64	8679	6.63822	0.126016	0.0448846	0.0448846
GOTERM_MF_DIRECT	GO:0042302~structural constituent of cuticle	7	4.06977	0.000989849	AAEL011504, AAEL013380, AAEL011642, AAEL006737, AAEL007739, AAEL006749, AAEL003269	103	65	5707	5.96699	0.0697433	0.072259	0.072259
UP_KW_CELLULAR_COMPONENT	KW-0193~Cuticle	3	1.74419	0.0302275	AAEL011642, AAEL006737, AAEL006749	50	21	3734	10.6686	0.349304	0.373012	0.373012
Annotation Cluster 3	Enrichment Score: 0.8252814093034991
Category	Term	Count	%	PValue	Genes	List Total	Pop Hits	Pop Total	Fold Enrichment	Bonferroni	Benjamini	FDR
INTERPRO	IPR017972:Cytochrome P450, conserved site	5	2.90698	0.076584	AAEL029116, AAEL007010, AAEL021861, AAEL014610, AAEL009018	143	98	8679	3.09655	1	1	1
INTERPRO	IPR001128:Cytochrome P450	5	2.90698	0.0882087	AAEL029116, AAEL007010, AAEL021861, AAEL014610, AAEL009018	143	103	8679	2.94623	1	1	1
GOTERM_MF_DIRECT	GO:0016705~oxidoreductase activity, acting on paired donors, with incorporation or reduction of molecular oxygen	5	2.90698	0.120848	AAEL029116, AAEL007010, AAEL021861, AAEL014610, AAEL009018	103	106	5707	2.61357	0.999917	1	1
UP_KW_MOLECULAR_FUNCTION	KW-0503~Monooxygenase	5	2.90698	0.125726	AAEL029116, AAEL007010, AAEL021861, AAEL014610, AAEL009018	46	115	2673	2.52647	0.984474	0.790375	0.790375
GOTERM_MF_DIRECT	GO:0004497~monooxygenase activity	5	2.90698	0.139722	AAEL029116, AAEL007010, AAEL021861, AAEL014610, AAEL009018	103	112	5707	2.47356	0.999983	1	1
UP_KW_LIGAND	KW-0408~Iron	7	4.06977	0.150583	AAEL029116, AAEL012949, AAEL007010, AAEL021861, AAEL014610, AAEL009018, AAEL014600	40	220	2355	1.8733	0.880169	1	1
UP_KW_LIGAND	KW-0349~Heme	5	2.90698	0.158791	AAEL029116, AAEL007010, AAEL021861, AAEL014610, AAEL009018	40	128	2355	2.2998	0.894379	1	1
INTERPRO	IPR002401:Cytochrome P450, E-class, group I	4	2.32558	0.162294	AAEL029116, AAEL014610, AAEL009018	143	85	8679	2.85611	1	1	1
GOTERM_MF_DIRECT	GO:0020037~heme binding	5	2.90698	0.20623	AAEL029116, AAEL007010, AAEL021861, AAEL014610, AAEL009018	103	131	5707	2.1148	1	1	1
GOTERM_MF_DIRECT	GO:0005506~iron ion binding	5	2.90698	0.228935	AAEL029116, AAEL007010, AAEL021861, AAEL014610, AAEL009018	103	137	5707	2.02218	1	1	1
UP_KW_MOLECULAR_FUNCTION	KW-0560~Oxidoreductase	7	4.06977	0.317947	AAEL029116, AAEL007010, AAEL021861, AAEL006081, AAEL014610, AAEL009018, AAEL004778	46	276	2673	1.47377	0.999993	0.892336	0.892336
Annotation Cluster 4	Enrichment Score: 0.7174585626654156
Category	Term	Count	%	PValue	Genes	List Total	Pop Hits	Pop Total	Fold Enrichment	Bonferroni	Benjamini	FDR
UP_KW_MOLECULAR_FUNCTION	KW-0687~Ribonucleoprotein	6	3.48837	0.0564513	AAEL003397, AAEL007762, AAEL023240, AAEL004175, AAEL024180, AAEL025999	46	125	2673	2.78922	0.83492	0.790375	0.790375
UP_KW_MOLECULAR_FUNCTION	KW-0689~Ribosomal protein	5	2.90698	0.0979574	AAEL003397, AAEL007762, AAEL004175, AAEL024180, AAEL025999	46	105	2673	2.76708	0.95907	0.790375	0.790375
GOTERM_BP_DIRECT	GO:0006412~translation	4	2.32558	0.224856	AAEL003397, AAEL004175, AAEL024180, AAEL025999	47	127	3560	2.38566	0.999999	1	1
GOTERM_CC_DIRECT	GO:0005840~ribosome	4	2.32558	0.263602	AAEL003397, AAEL004175, AAEL024180, AAEL025999	78	117	5053	2.21477	0.999897	1	1
KEGG_PATHWAY	aag03010:Ribosome	4	2.32558	0.347016	AAEL003397, AAEL004175, AAEL024180, AAEL025999	45	131	2764	1.87549	1	1	1
GOTERM_MF_DIRECT	GO:0003735~structural constituent of ribosome	4	2.32558	0.435848	AAEL003397, AAEL004175, AAEL024180, AAEL025999	103	135	5707	1.64171	1	1	1
Annotation Cluster 5	Enrichment Score: 0.6285672727741298
Category	Term	Count	%	PValue	Genes	List Total	Pop Hits	Pop Total	Fold Enrichment	Bonferroni	Benjamini	FDR
UP_KW_MOLECULAR_FUNCTION	KW-0297~G-protein coupled receptor	3	1.74419	0.12748	AAEL019491, AAEL006844	46	37	2673	4.71152	0.985411	0.790375	0.790375
INTERPRO	IPR017452:GPCR, rhodopsin-like, 7TM	3	1.74419	0.18507	AAEL019491, AAEL006844	143	48	8679	3.79327	1	1	1
INTERPRO	IPR000276:G protein-coupled receptor, rhodopsin-like	3	1.74419	0.18507	AAEL019491, AAEL006844	143	48	8679	3.79327	1	1	1
UP_KW_MOLECULAR_FUNCTION	KW-0807~Transducer	3	1.74419	0.374205	AAEL019491, AAEL006844	46	77	2673	2.26398	1	0.892336	0.892336
UP_KW_MOLECULAR_FUNCTION	KW-0675~Receptor	4	2.32558	0.440492	AAEL013518, AAEL019491, AAEL006844	46	144	2673	1.61413	1	0.975376	0.975376
Annotation Cluster 6	Enrichment Score: 0.5894360162260774
Category	Term	Count	%	PValue	Genes	List Total	Pop Hits	Pop Total	Fold Enrichment	Bonferroni	Benjamini	FDR
UP_KW_CELLULAR_COMPONENT	KW-0493~Microtubule	3	1.74419	0.180743	AAEL001491, AAEL028163, AAEL010942	50	59	3734	3.79729	0.938641	0.843469	0.843469
GOTERM_CC_DIRECT	GO:0005874~microtubule	3	1.74419	0.23228	AAEL001491, AAEL028163, AAEL010942	78	60	5053	3.2391	0.99964	1	1
KEGG_PATHWAY	aag04814:Motor proteins	3	1.74419	0.406087	AAEL001491, AAEL028163, AAEL010942	45	87	2764	2.11801	1	1	1
Annotation Cluster 7	Enrichment Score: 0.29093931962609204
Category	Term	Count	%	PValue	Genes	List Total	Pop Hits	Pop Total	Fold Enrichment	Bonferroni	Benjamini	FDR
INTERPRO	IPR027417:P-loop containing nucleoside triphosphate hydrolase	10	5.81395	0.339183	AAEL019942, AAEL007007, AAEL019943, AAEL005245, AAEL001491, AAEL010585, AAEL011772, AAEL028163, AAEL010942, AAEL011811, AAEL001246	143	460	8679	1.3194	1	1	1
UP_KW_LIGAND	KW-0067~ATP-binding	9	5.23256	0.51906	AAEL019942, AAEL007007, AAEL019943, AAEL005245, AAEL010585, AAEL023321, AAEL024516, AAEL011811, AAEL004701, AAEL011578	40	466	2355	1.13707	0.999926	1	1
GOTERM_MF_DIRECT	GO:0005524~ATP binding	12	6.97674	0.589504	AAEL019942, AAEL019943, AAEL010585, AAEL028163, AAEL010942, AAEL011811, AAEL011578, AAEL007007, AAEL005245, AAEL023321, AAEL024516, AAEL004701, AAEL001246	103	634	5707	1.04873	1	1	1
UP_KW_LIGAND	KW-0547~Nucleotide-binding	8	4.65116	0.660853	AAEL019942, AAEL007007, AAEL019943, AAEL005245, AAEL010585, AAEL000080, AAEL024516, AAEL004701, AAEL011578	40	459	2355	1.02614	0.999999	1	1
Annotation Cluster 8	Enrichment Score: 0.17403332742640426
Category	Term	Count	%	PValue	Genes	List Total	Pop Hits	Pop Total	Fold Enrichment	Bonferroni	Benjamini	FDR
UP_KW_CELLULAR_COMPONENT	KW-0472~Membrane	32	18.6047	0.336105	AAEL012380, AAEL027839, AAEL019996, AAEL009471, AAEL021817, AAEL007010, AAEL007393, AAEL014946, AAEL012845, AAEL014765, AAEL008598, AAEL006155, AAEL027013, AAEL012949, AAEL000855, AAEL002537, AAEL001900, AAEL017567, AAEL013483, AAEL008252, AAEL013004, AAEL013603, AAEL012832, AAEL011969, AAEL008322, AAEL021861, AAEL021026, AAEL019491, AAEL020158, AAEL003238, AAEL006844, AAEL008647	50	2212	3734	1.08036	0.996769	1	1
GOTERM_CC_DIRECT	GO:0016021~integral component of membrane	31	18.0233	0.678819	AAEL012380, AAEL027839, AAEL009471, AAEL007010, AAEL007393, AAEL014765, AAEL029116, AAEL004299, AAEL008598, AAEL006155, AAEL027013, AAEL012949, AAEL000855, AAEL002537, AAEL001900, AAEL004555, AAEL017567, AAEL013483, AAEL008252, AAEL013004, AAEL013603, AAEL012832, AAEL011969, AAEL008322, AAEL021861, AAEL021026, AAEL019491, AAEL020158, AAEL003238, AAEL006844, AAEL008647	78	2068	5053	0.971104	1	1	1
UP_SEQ_FEATURE	TRANSMEM:Helical	30	17.4419	0.687824	AAEL012380, AAEL027839, AAEL019996, AAEL009471, AAEL021817, AAEL007010, AAEL007393, AAEL014946, AAEL014765, AAEL008598, AAEL006155, AAEL027013, AAEL012949, AAEL000855, AAEL002537, AAEL001900, AAEL017567, AAEL013483, AAEL008252, AAEL013004, AAEL013603, AAEL012832, AAEL011969, AAEL008322, AAEL021861, AAEL021026, AAEL020158, AAEL019491, AAEL003238, AAEL006844, AAEL008647	135	1955	8468	0.962546	1	1	1
UP_KW_DOMAIN	KW-1133~Transmembrane helix	26	15.1163	0.902839	AAEL012380, AAEL019996, AAEL009471, AAEL021817, AAEL007010, AAEL007393, AAEL014946, AAEL014765, AAEL008598, AAEL006155, AAEL012949, AAEL002537, AAEL001900, AAEL017567, AAEL013483, AAEL008252, AAEL013004, AAEL013603, AAEL012832, AAEL008322, AAEL021861, AAEL021026, AAEL019491, AAEL020158, AAEL003238, AAEL008647	93	1597	4857	0.850264	1	1	1
UP_KW_DOMAIN	KW-0812~Transmembrane	27	15.6977	0.951735	AAEL012380, AAEL027839, AAEL019996, AAEL009471, AAEL021817, AAEL007010, AAEL007393, AAEL014946, AAEL014765, AAEL008598, AAEL006155, AAEL027013, AAEL012949, AAEL002537, AAEL001900, AAEL017567, AAEL013483, AAEL008252, AAEL013004, AAEL013603, AAEL012832, AAEL008322, AAEL021861, AAEL021026, AAEL019491, AAEL020158, AAEL003238, AAEL008647	93	1741	4857	0.809935	1	1	1
Annotation Cluster 9	Enrichment Score: 0.13273500518749262
Category	Term	Count	%	PValue	Genes	List Total	Pop Hits	Pop Total	Fold Enrichment	Bonferroni	Benjamini	FDR
UP_SEQ_FEATURE	DOMAIN:ZAD	4	2.32558	0.541915	AAEL010637, AAEL012628, AAEL014263, AAEL024448	135	179	8468	1.4017	1	1	1
SMART	SM00868:SM00868	5	2.90698	0.554368	AAEL010637, AAEL012628, AAEL014263, AAEL021303, AAEL024448	63	268	4258	1.26096	1	1	1
INTERPRO	IPR012934:Zinc finger, AD-type	5	2.90698	0.663745	AAEL010637, AAEL012628, AAEL014263, AAEL021303, AAEL024448	143	275	8679	1.1035	1	1	1
GOTERM_MF_DIRECT	GO:0008270~zinc ion binding	9	5.23256	0.727663	AAEL010637, AAEL012628, AAEL012380, AAEL013518, AAEL021817, AAEL014263, AAEL021026, AAEL021303, AAEL024448	103	522	5707	0.955306	1	1	1
SMART	SM00355:ZnF_C2H2	6	3.48837	0.755738	AAEL010637, AAEL004344, AAEL012628, AAEL014263, AAEL021303, AAEL024448	63	425	4258	0.954174	1	1	1
UP_SEQ_FEATURE	DOMAIN:C2H2-type	6	3.48837	0.822466	AAEL010637, AAEL004344, AAEL012628, AAEL014263, AAEL021303, AAEL024448	135	433	8468	0.869181	1	1	1
INTERPRO	IPR013087:Zinc finger C2H2-type/integrase DNA-binding domain	6	3.48837	0.87155	AAEL010637, AAEL004344, AAEL012628, AAEL014263, AAEL021303, AAEL024448	143	454	8679	0.802101	1	1	1
GOTERM_CC_DIRECT	GO:0005634~nucleus	13	7.55814	0.890996	AAEL014263, AAEL004707, AAEL010377, AAEL010770, AAEL009090, AAEL010637, AAEL004344, AAEL012628, AAEL013518, AAEL000440, AAEL004130, AAEL021303, AAEL024448	78	1035	5053	0.813688	1	1	1
UP_KW_DOMAIN	KW-0677~Repeat	11	6.39535	0.91215	AAEL010637, AAEL012628, AAEL000440, AAEL014263, AAEL023475, AAEL000855, AAEL023741, AAEL009469, AAEL021303, AAEL014600, AAEL024448	93	740	4857	0.77633	1	1	1
