# Supplementary material for: Long-Term Exposure to Lambda-Cyhalothrin Reveals Novel Genes Potentially Involved in Aedes aegypti Insecticide Resistance
Source: Insects. 2025 Jan 21;16(2):106. doi: 10.3390/insects16020106 (PMC11855735; doi:10.3390/insects16020106)
Supplement: Supplementary file 1 [file insects-16-00106-s001.zip › Table_S3.xlsx]

## Sheet: FunctionalClustering-Down_genes
Table S3: Functional Clustering using DAVID of down regulated genes
Annotation Cluster 1	Enrichment Score: 16.955722760663967
Category	Term	Count	%	PValue	Genes	List Total	Pop Hits	Pop Total	Fold Enrichment	Bonferroni	Benjamini	FDR
SMART	SM00020:Tryp_SPc	46	11.9171	2.12453e-25	AAEL020865, AAEL014386, AAEL015432, AAEL006382, AAEL014349, AAEL005093, AAEL006161, AAEL013857, AAEL015533, AAEL014567, AAEL006434, AAEL000074, AAEL006674, AAEL006576, AAEL006376, AAEL026347, AAEL005748, AAEL007969, AAEL021257, AAEL009843, AAEL005787, AAEL000037, AAEL002610, AAEL015527, AAEL008097, AAEL012712, AAEL003253, AAEL002288, AAEL006168, AAEL002585, AAEL005431, AAEL007993, AAEL006585, AAE…	161	191	4258	6.36948	1.67838e-23	1.67838e-23	1.67838e-23
UP_SEQ_FEATURE	DOMAIN:Peptidase S1	47	12.1762	2.56974e-24	AAEL020865, AAEL014386, AAEL015432, AAEL006382, AAEL014349, AAEL005093, AAEL006161, AAEL013857, AAEL015533, AAEL014567, AAEL006434, AAEL000074, AAEL006674, AAEL006576, AAEL006376, AAEL026347, AAEL005748, AAEL007969, AAEL021257, AAEL009843, AAEL005787, AAEL000037, AAEL002610, AAEL015527, AAEL008097, AAEL012712, AAEL003253, AAEL002288, AAEL006168, AAEL002585, AAEL005431, AAEL007993, AAEL006585, AAE…	334	191	8468	6.23877	4.39426e-22	4.39426e-22	4.29147e-22
INTERPRO	IPR001254:Peptidase S1	46	11.9171	4.30823e-24	AAEL020865, AAEL014386, AAEL015432, AAEL006382, AAEL014349, AAEL005093, AAEL006161, AAEL013857, AAEL015533, AAEL014567, AAEL006434, AAEL000074, AAEL006674, AAEL006576, AAEL006376, AAEL026347, AAEL005748, AAEL007969, AAEL021257, AAEL009843, AAEL005787, AAEL000037, AAEL002610, AAEL015527, AAEL008097, AAEL012712, AAEL003253, AAEL002288, AAEL006168, AAEL002585, AAEL005431, AAEL007993, AAEL006585, AAE…	327	192	8679	6.35885	1.78361e-21	1.00627e-21	9.81965e-22
INTERPRO	IPR001314:Peptidase S1A, chymotrypsin-type	43	11.1399	4.86121e-24	AAEL020865, AAEL014386, AAEL015432, AAEL006382, AAEL014349, AAEL005093, AAEL006161, AAEL015533, AAEL014567, AAEL006434, AAEL000074, AAEL006674, AAEL006576, AAEL006376, AAEL026347, AAEL005748, AAEL007969, AAEL021257, AAEL009843, AAEL000037, AAEL002610, AAEL015527, AAEL008097, AAEL012712, AAEL003253, AAEL002288, AAEL006168, AAEL002585, AAEL005431, AAEL007993, AAEL006585, AAEL007992, AAEL002624, AAE…	327	165	8679	6.91682	2.01254e-21	1.00627e-21	9.81965e-22
INTERPRO	IPR009003:Trypsin-like cysteine/serine peptidase domain	46	11.9171	1.07878e-23	AAEL020865, AAEL014386, AAEL015432, AAEL006382, AAEL014349, AAEL005093, AAEL006161, AAEL013857, AAEL015533, AAEL014567, AAEL006434, AAEL000074, AAEL006674, AAEL006576, AAEL006376, AAEL026347, AAEL005748, AAEL007969, AAEL021257, AAEL009843, AAEL005787, AAEL000037, AAEL002610, AAEL015527, AAEL008097, AAEL012712, AAEL003253, AAEL002288, AAEL006168, AAEL002585, AAEL005431, AAEL007993, AAEL006585, AAE…	327	196	8679	6.22908	4.46613e-21	1.48871e-21	1.45275e-21
INTERPRO	IPR018114:Peptidase S1, trypsin family, active site	39	10.1036	3.39144e-22	AAEL020865, AAEL014386, AAEL015432, AAEL014349, AAEL005093, AAEL006161, AAEL015533, AAEL014567, AAEL006434, AAEL000074, AAEL006674, AAEL006576, AAEL026347, AAEL005748, AAEL007969, AAEL021257, AAEL009843, AAEL000037, AAEL015527, AAEL008097, AAEL012712, AAEL003253, AAEL002288, AAEL006168, AAEL002585, AAEL005431, AAEL007993, AAEL006585, AAEL007992, AAEL002624, AAEL007938, AAEL006902, AAEL023125, AAE…	327	146	8679	7.0898	1.40406e-19	3.51014e-20	3.42536e-20
GOTERM_MF_DIRECT	GO:0004252~serine-type endopeptidase activity	46	11.9171	2.61894e-21	AAEL020865, AAEL014386, AAEL015432, AAEL006382, AAEL014349, AAEL005093, AAEL006161, AAEL013857, AAEL015533, AAEL014567, AAEL006434, AAEL000074, AAEL006674, AAEL006576, AAEL006376, AAEL026347, AAEL005748, AAEL007969, AAEL021257, AAEL009843, AAEL005787, AAEL000037, AAEL002610, AAEL015527, AAEL008097, AAEL012712, AAEL003253, AAEL002288, AAEL006168, AAEL002585, AAEL005431, AAEL007993, AAEL006585, AAE…	236	209	5707	5.3224	3.40462e-19	3.40462e-19	3.24748e-19
UP_KW_PTM	KW-1015~Disulfide bond	62	16.0622	1.26482e-10	AAEL020865, AAEL014386, AAEL015432, AAEL002959, AAEL014349, AAEL006161, AAEL013857, AAEL011557, AAEL006434, AAEL005621, AAEL006674, AAEL008456, AAEL007969, AAEL005748, AAEL003841, AAEL005787, AAEL015527, AAEL008097, AAEL013421, AAEL010434, AAEL002585, AAEL007993, AAEL007992, AAEL006585, AAEL002580, AAEL002624, AAEL006902, AAEL022578, AAEL003632, AAEL002301, AAEL006703, AAEL003279, AAEL003832, AAE…	70	444	830	1.65573	1.3913e-09	1.51778e-09	1.51778e-09
UP_KW_MOLECULAR_FUNCTION	KW-0720~Serine protease	20	5.18135	2.32251e-09	AAEL014349, AAEL008097, AAEL005093, AAEL006161, AAEL012712, AAEL014567, AAEL000074, AAEL003253, AAEL006674, AAEL005431, AAEL006168, AAEL006576, AAEL007993, AAEL007992, AAEL026347, AAEL006902, AAEL022578, AAEL003632, AAEL009843, AAEL000037	116	89	2673	5.17823	9.52229e-08	9.52229e-08	8.59329e-08
UP_KW_MOLECULAR_FUNCTION	KW-0645~Protease	25	6.47668	2.81674e-05	AAEL014349, AAEL005093, AAEL006161, AAEL011557, AAEL014567, AAEL000074, AAEL006674, AAEL006576, AAEL026347, AAEL009843, AAEL002432, AAEL002655, AAEL000037, AAEL012774, AAEL008097, AAEL012712, AAEL003012, AAEL003253, AAEL006168, AAEL005431, AAEL007993, AAEL007992, AAEL006902, AAEL022578, AAEL003632	116	232	2673	2.48309	0.00115421	0.000384955	0.000347398
UP_KW_MOLECULAR_FUNCTION	KW-0378~Hydrolase	44	11.399	0.000338595	AAEL020987, AAEL014349, AAEL005093, AAEL006161, AAEL011557, AAEL014567, AAEL000074, AAEL003165, AAEL008699, AAEL003289, AAEL006674, AAEL008456, AAEL006576, AAEL008532, AAEL025432, AAEL026347, AAEL006518, AAEL009843, AAEL002432, AAEL002655, AAEL000037, AAEL000905, AAEL000109, AAEL012774, AAEL010099, AAEL008097, AAEL013421, AAEL012712, AAEL003012, AAEL003253, AAEL003297, AAEL006168, AAEL005431, AAE…	116	621	2673	1.63268	0.0137888	0.00231373	0.002088
Annotation Cluster 2	Enrichment Score: 7.403743090841904
Category	Term	Count	%	PValue	Genes	List Total	Pop Hits	Pop Total	Fold Enrichment	Bonferroni	Benjamini	FDR
GOTERM_CC_DIRECT	GO:0005576~extracellular region	31	8.03109	2.30554e-10	AAEL002619, AAEL014349, AAEL005093, AAEL012245, AAEL006161, AAEL017538, AAEL029061, AAEL000074, AAEL002693, AAEL027792, AAEL006674, AAEL002612, AAEL005748, AAEL003841, AAEL002138, AAEL000037, AAEL014113, AAEL012790, AAEL008473, AAEL006027, AAEL003253, AAEL006168, AAEL005431, AAEL007993, AAEL007992, AAEL029047, AAEL024630, AAEL003857, AAEL022578, AAEL003632, AAEL003832, AAEL009239, AAEL009537	175	236	5053	3.79281	7.14718e-09	7.14718e-09	6.68607e-09
UP_KW_MOLECULAR_FUNCTION	KW-0720~Serine protease	20	5.18135	2.32251e-09	AAEL014349, AAEL008097, AAEL005093, AAEL006161, AAEL012712, AAEL014567, AAEL000074, AAEL003253, AAEL006674, AAEL005431, AAEL006168, AAEL006576, AAEL007993, AAEL007992, AAEL026347, AAEL006902, AAEL022578, AAEL003632, AAEL009843, AAEL000037	116	89	2673	5.17823	9.52229e-08	9.52229e-08	8.59329e-08
INTERPRO	IPR022700:Proteinase, regulatory CLIP domain	12	3.10881	5.11825e-09	AAEL000074, AAEL003253, AAEL005431, AAEL006168, AAEL007993, AAEL007992, AAEL014349, AAEL005093, AAEL006161, AAEL022578, AAEL003632, AAEL000037	327	30	8679	10.6165	2.11895e-06	4.23791e-07	4.13555e-07
SMART	SM00680:CLIP	10	2.59067	2.15504e-07	AAEL000074, AAEL003253, AAEL006168, AAEL007993, AAEL007992, AAEL014349, AAEL005093, AAEL006161, AAEL003632, AAEL000037	161	26	4258	10.172	1.70246e-05	8.51239e-06	8.51239e-06
UP_KW_CELLULAR_COMPONENT	KW-0964~Secreted	22	5.69948	2.27242e-07	AAEL014078, AAEL014113, AAEL012790, AAEL014349, AAEL005093, AAEL006161, AAEL006027, AAEL000074, AAEL027792, AAEL003253, AAEL005431, AAEL006168, AAEL007993, AAEL024630, AAEL003857, AAEL008607, AAEL003841, AAEL022578, AAEL003632, AAEL001794, AAEL003832, AAEL002138, AAEL002720, AAEL000037	151	147	3734	3.70086	3.63586e-06	3.63587e-06	3.40862e-06
UP_KW_MOLECULAR_FUNCTION	KW-0645~Protease	25	6.47668	2.81674e-05	AAEL014349, AAEL005093, AAEL006161, AAEL011557, AAEL014567, AAEL000074, AAEL006674, AAEL006576, AAEL026347, AAEL009843, AAEL002432, AAEL002655, AAEL000037, AAEL012774, AAEL008097, AAEL012712, AAEL003012, AAEL003253, AAEL006168, AAEL005431, AAEL007993, AAEL007992, AAEL006902, AAEL022578, AAEL003632	116	232	2673	2.48309	0.00115421	0.000384955	0.000347398
Annotation Cluster 3	Enrichment Score: 4.349770327187113
Category	Term	Count	%	PValue	Genes	List Total	Pop Hits	Pop Total	Fold Enrichment	Bonferroni	Benjamini	FDR
UP_KW_LIGAND	KW-0408~Iron	25	6.47668	8.40509e-08	AAEL014684, AAEL000428, AAEL018685, AAEL018662, AAEL010393, AAEL007010, AAEL014019, AAEL014614, AAEL017539, AAEL029064, AAEL010396, AAEL003380, AAEL017524, AAEL015458, AAEL024680, AAEL014617, AAEL007024, AAEL014609, AAEL007473, AAEL006805, AAEL021861, AAEL006989, AAEL009128, AAEL003645	81	220	2355	3.30387	2.10127e-06	1.33878e-06	1.33878e-06
UP_KW_LIGAND	KW-0349~Heme	19	4.92228	1.07102e-07	AAEL014684, AAEL000428, AAEL018685, AAEL018662, AAEL007010, AAEL014019, AAEL014614, AAEL017539, AAEL029064, AAEL003380, AAEL014617, AAEL007024, AAEL007473, AAEL014609, AAEL006805, AAEL021861, AAEL006989, AAEL009128	81	128	2355	4.31568	2.67755e-06	1.33878e-06	1.33878e-06
INTERPRO	IPR017972:Cytochrome P450, conserved site	15	3.88601	1.57819e-05	AAEL014684, AAEL007010, AAEL014019, AAEL014614, AAEL017539, AAEL029064, AAEL003380, AAEL014617, AAEL007024, AAEL007473, AAEL014609, AAEL006805, AAEL021861, AAEL006989, AAEL009128	327	98	8679	4.06244	0.00651248	0.000725969	0.000708434
GOTERM_MF_DIRECT	GO:0020037~heme binding	18	4.66321	2.21742e-05	AAEL014684, AAEL000428, AAEL018662, AAEL007010, AAEL014019, AAEL014614, AAEL017539, AAEL029064, AAEL003380, AAEL014617, AAEL007024, AAEL007473, AAEL014609, AAEL006805, AAEL021861, AAEL006989, AAEL009128	236	131	5707	3.32275	0.00287852	0.00104731	0.000998975
UP_KW_MOLECULAR_FUNCTION	KW-0560~Oxidoreductase	28	7.25389	2.25609e-05	AAEL014684, AAEL011130, AAEL007010, AAEL017539, AAEL029064, AAEL013912, AAEL021095, AAEL007024, AAEL014609, AAEL009128, AAEL006834, AAEL000428, AAEL010393, AAEL014019, AAEL014614, AAEL010396, AAEL003380, AAEL017524, AAEL011126, AAEL014617, AAEL007473, AAEL006805, AAEL021861, AAEL018680, AAEL009632, AAEL006989, AAEL027508, AAEL000882	116	276	2673	2.33771	0.000924579	0.000384955	0.000347398
GOTERM_MF_DIRECT	GO:0016705~oxidoreductase activity, acting on paired donors, with incorporation or reduction of molecular oxygen	16	4.14508	2.41687e-05	AAEL014684, AAEL007010, AAEL014019, AAEL014614, AAEL017539, AAEL029064, AAEL003380, AAEL017524, AAEL014617, AAEL007024, AAEL007473, AAEL014609, AAEL006805, AAEL021861, AAEL006989, AAEL009128	236	106	5707	3.65014	0.00313704	0.00104731	0.000998975
INTERPRO	IPR001128:Cytochrome P450	15	3.88601	2.8089e-05	AAEL014684, AAEL007010, AAEL014019, AAEL014614, AAEL017539, AAEL029064, AAEL003380, AAEL014617, AAEL007024, AAEL007473, AAEL014609, AAEL006805, AAEL021861, AAEL006989, AAEL009128	327	103	8679	3.86524	0.0115617	0.00116289	0.0011348
GOTERM_MF_DIRECT	GO:0005506~iron ion binding	17	4.40415	0.000140795	AAEL014684, AAEL007010, AAEL014019, AAEL014614, AAEL017539, AAEL029064, AAEL003380, AAEL017524, AAEL024680, AAEL014617, AAEL007024, AAEL007473, AAEL014609, AAEL006805, AAEL021861, AAEL006989, AAEL009128	236	137	5707	3.00071	0.0181381	0.00366066	0.00349171
GOTERM_MF_DIRECT	GO:0004497~monooxygenase activity	15	3.88601	0.000179169	AAEL014684, AAEL007010, AAEL014019, AAEL014614, AAEL017539, AAEL029064, AAEL003380, AAEL014617, AAEL007024, AAEL007473, AAEL014609, AAEL006805, AAEL021861, AAEL006989, AAEL009128	236	112	5707	3.23869	0.0230249	0.003882	0.00370283
UP_KW_MOLECULAR_FUNCTION	KW-0503~Monooxygenase	15	3.88601	0.000304848	AAEL014684, AAEL007010, AAEL014019, AAEL014614, AAEL017539, AAEL029064, AAEL003380, AAEL014617, AAEL007024, AAEL007473, AAEL014609, AAEL006805, AAEL021861, AAEL006989, AAEL009128	116	115	2673	3.00562	0.0124229	0.00231373	0.002088
INTERPRO	IPR002401:Cytochrome P450, E-class, group I	12	3.10881	0.000314727	AAEL014684, AAEL014617, AAEL014609, AAEL007473, AAEL014019, AAEL014614, AAEL006805, AAEL017539, AAEL029064, AAEL003380, AAEL006989, AAEL009128	327	85	8679	3.747	0.122183	0.00930692	0.00908212
UP_KW_LIGAND	KW-0479~Metal-binding	38	9.84456	0.543742	AAEL014684, AAEL018685, AAEL018662, AAEL011130, AAEL007010, AAEL017539, AAEL029064, AAEL014945, AAEL015458, AAEL024680, AAEL008456, AAEL007024, AAEL014609, AAEL019483, AAEL009128, AAEL000428, AAEL000109, AAEL014019, AAEL013347, AAEL007120, AAEL014614, AAEL010099, AAEL010396, AAEL003380, AAEL013421, AAEL018317, AAEL017524, AAEL011126, AAEL005992, AAEL014617, AAEL007473, AAEL006805, AAEL021861, AAE…	81	1089	2355	1.01452	1	0.916809	0.916809
Annotation Cluster 4	Enrichment Score: 3.5263544079984372
Category	Term	Count	%	PValue	Genes	List Total	Pop Hits	Pop Total	Fold Enrichment	Bonferroni	Benjamini	FDR
GOTERM_CC_DIRECT	GO:0016021~integral component of membrane	111	28.7565	1.3565e-09	AAEL006360, AAEL012125, AAEL024063, AAEL011957, AAEL006995, AAEL005786, AAEL004213, AAEL008931, AAEL004450, AAEL006990, AAEL000650, AAEL002432, AAEL003645, AAEL008097, AAEL013109, AAEL017304, AAEL010478, AAEL004048, AAEL006343, AAEL007792, AAEL008760, AAEL025287, AAEL029008, AAEL006989, AAEL001575, AAEL009339, AAEL018687, AAEL005729, AAEL018685, AAEL011130, AAEL029064, AAEL013433, AAEL014766, AAE…	175	2068	5053	1.54983	4.20516e-08	2.10258e-08	1.96693e-08
UP_KW_CELLULAR_COMPONENT	KW-0472~Membrane	113	29.2746	4.04781e-05	AAEL006360, AAEL012125, AAEL024063, AAEL011957, AAEL006995, AAEL005786, AAEL004213, AAEL008931, AAEL004450, AAEL006990, AAEL000650, AAEL002432, AAEL003645, AAEL012774, AAEL008097, AAEL013109, AAEL017304, AAEL010478, AAEL004048, AAEL006343, AAEL007792, AAEL008760, AAEL025287, AAEL029008, AAEL006989, AAEL001575, AAEL009339, AAEL018687, AAEL005729, AAEL018685, AAEL011130, AAEL029064, AAEL014766, AAE…	151	2212	3734	1.26325	0.000647453	0.000323825	0.000303586
UP_SEQ_FEATURE	TRANSMEM:Helical	107	27.7202	0.000119304	AAEL006360, AAEL012125, AAEL024063, AAEL011957, AAEL006995, AAEL005786, AAEL004213, AAEL008931, AAEL004450, AAEL006990, AAEL000650, AAEL002432, AAEL003645, AAEL008097, AAEL013109, AAEL017304, AAEL010478, AAEL004048, AAEL006343, AAEL007792, AAEL008760, AAEL025287, AAEL029008, AAEL006989, AAEL001575, AAEL009339, AAEL018687, AAEL005729, AAEL018685, AAEL011130, AAEL029064, AAEL014766, AAEL001087, AAE…	334	1955	8468	1.38762	0.0201955	0.00510025	0.00498094
UP_KW_DOMAIN	KW-1133~Transmembrane helix	91	23.5751	0.54581	AAEL018662, AAEL006360, AAEL007010, AAEL012125, AAEL018669, AAEL012567, AAEL004213, AAEL008931, AAEL005786, AAEL012726, AAEL007126, AAEL001143, AAEL004450, AAEL006990, AAEL011519, AAEL009148, AAEL000650, AAEL002432, AAEL003645, AAEL018678, AAEL015283, AAEL018671, AAEL004805, AAEL011520, AAEL014910, AAEL008097, AAEL012856, AAEL018317, AAEL017304, AAEL023070, AAEL010478, AAEL012853, AAEL012858, AAE…	276	1597	4857	1.00276	0.999965	1	1
UP_KW_DOMAIN	KW-0812~Transmembrane	97	25.1295	0.652966	AAEL006360, AAEL012125, AAEL024063, AAEL006995, AAEL005786, AAEL004213, AAEL004450, AAEL006990, AAEL000650, AAEL002432, AAEL008097, AAEL017304, AAEL010478, AAEL004048, AAEL006343, AAEL007792, AAEL008760, AAEL025287, AAEL029008, AAEL006989, AAEL001575, AAEL009339, AAEL018687, AAEL018685, AAEL011130, AAEL029064, AAEL014766, AAEL001087, AAEL005043, AAEL003426, AAEL013163, AAEL009483, AAEL014019, AAE…	276	1741	4857	0.980465	0.999999	1	1
Annotation Cluster 5	Enrichment Score: 3.150605304622582
Category	Term	Count	%	PValue	Genes	List Total	Pop Hits	Pop Total	Fold Enrichment	Bonferroni	Benjamini	FDR
GOTERM_MF_DIRECT	GO:0022857~transmembrane transporter activity	15	3.88601	0.000614888	AAEL015283, AAEL014910, AAEL011520, AAEL007131, AAEL012567, AAEL001087, AAEL006995, AAEL004213, AAEL003184, AAEL003426, AAEL001575, AAEL009205, AAEL001047, AAEL001289, AAEL001687	236	126	5707	2.87883	0.0768468	0.0114194	0.0108923
INTERPRO	IPR020846:Major facilitator superfamily domain	12	3.10881	0.000627702	AAEL004213, AAEL001087, AAEL007126, AAEL015283, AAEL003184, AAEL007131, AAEL014910, AAEL003426, AAEL001575, AAEL009205, AAEL010478, AAEL012567	327	92	8679	3.46191	0.22891	0.0173246	0.0169061
UP_SEQ_FEATURE	DOMAIN:Major facilitator superfamily (MFS) profile	12	3.10881	0.00091545	AAEL004213, AAEL001087, AAEL007126, AAEL015283, AAEL003184, AAEL007131, AAEL014910, AAEL003426, AAEL001575, AAEL009205, AAEL010478, AAEL012567	334	92	8468	3.30695	0.144966	0.0223631	0.02184
Annotation Cluster 6	Enrichment Score: 1.9927856523887475
Category	Term	Count	%	PValue	Genes	List Total	Pop Hits	Pop Total	Fold Enrichment	Bonferroni	Benjamini	FDR
INTERPRO	IPR001611:Leucine-rich repeat	14	3.62694	0.00108229	AAEL012086, AAEL012635, AAEL010125, AAEL012726, AAEL011923, AAEL027236, AAEL001414, AAEL009148, AAEL000668, AAEL001420, AAEL000650, AAEL024406, AAEL023798, AAEL007778	327	129	8679	2.88045	0.361294	0.0280043	0.0273278
SMART	SM00369:LRR_TYP	11	2.84974	0.00166209	AAEL012726, AAEL012086, AAEL001414, AAEL009148, AAEL000668, AAEL001420, AAEL000650, AAEL012635, AAEL023798, AAEL010125, AAEL007778	161	89	4258	3.26876	0.123145	0.026261	0.026261
INTERPRO	IPR003591:Leucine-rich repeat, typical subtype	11	2.84974	0.00177637	AAEL012726, AAEL012086, AAEL001414, AAEL009148, AAEL000668, AAEL001420, AAEL000650, AAEL012635, AAEL023798, AAEL010125, AAEL007778	327	89	8679	3.28038	0.521008	0.0432599	0.0422149
UP_KW_DOMAIN	KW-0433~Leucine-rich repeat	11	2.84974	0.0340048	AAEL012726, AAEL012086, AAEL001414, AAEL009148, AAEL000668, AAEL001420, AAEL000650, AAEL012635, AAEL023798, AAEL010125, AAEL007778	276	92	4857	2.10409	0.362215	0.221032	0.221032
UP_KW_DOMAIN	KW-0677~Repeat	18	4.66321	0.999999	AAEL012086, AAEL007120, AAEL018317, AAEL012635, AAEL010125, AAEL015458, AAEL008745, AAEL003484, AAEL012726, AAEL001414, AAEL009148, AAEL000668, AAEL001420, AAEL000650, AAEL003004, AAEL023798, AAEL002655, AAEL007778	276	740	4857	0.428055	1	1	1
