# Supplementary material for: Long-Term Exposure to Lambda-Cyhalothrin Reveals Novel Genes Potentially Involved in Aedes aegypti Insecticide Resistance
Source: Insects. 2025 Jan 21;16(2):106. doi: 10.3390/insects16020106 (PMC11855735; doi:10.3390/insects16020106)
Supplement: Supplementary file 1 [file insects-16-00106-s001.zip › Table_S4.xlsx]

## Sheet: Up-regulated DEG
Genes up-regulated associated with insecticide resistance in Aedes aegypti and related reference
Gene ID	Gene name	Log 2FC	Associated literature
AAEL011504	pupal cuticle protein, putative	1.26198	https://www.ncbi.nlm.nih.gov/pmc/articles/PMC7947915/
AAEL007739	pupal cuticle protein, putative	2.95755	Not found
AAEL010500	glutathione transferase GSTX2	1.25897	https://journals.plos.org/plosntds/article?id=10.1371/journal.pntd.0001692 https://www.sciencedirect.com/science/article/pii/S0021925820372161?via%3Dihub
AAEL000092	glutathione transferase GSTu2	1.09253	https://www.ncbi.nlm.nih.gov/pmc/articles/PMC4091897/
AAEL014610	cytochrome P450 CYP9J29	2.10749	https://bmcgenomics.biomedcentral.com/articles/10.1186/1471-2164-12-153
AAEL009018	cytochrome P450 CYP6CB1	1.31924	https://www.ncbi.nlm.nih.gov/pmc/articles/PMC8559961/
AAEL007010	cytochrome P450 CYP6AG4	1.86912	https://www.ncbi.nlm.nih.gov/pmc/articles/PMC8211209/
AAEL012832	cytochrome B561	1.01753	https://www.biorxiv.org/content/10.1101/2022.11.10.516021v2.full.pdf
AAEL013380	Adult cuticle protein, putative	1.68611	Not found

## Sheet: Down-regulated DEG
Genes down-regulated associated with insecticide resistance in Aedes aegypti and related reference.
Gene ID	Gene name	Log 2FC	Associated literature
AAEL005113	Carboxy/choline esterase Alpha Esterase	-1.33271	https://www.ncbi.nlm.nih.gov/pmc/articles/PMC8061265/
AAEL018685	cytochrome b	-5.54831
AAEL007473	cytochrome P450 (CYP6AH1)	-1.02706	https://www.ncbi.nlm.nih.gov/pmc/articles/PMC5289618/
AAEL010151	cytochrome P450 (CYP6N16)	-1.05915	https://www.ncbi.nlm.nih.gov/pmc/articles/PMC4091897/
AAEL014614	cytochrome P450 CYP9J?	-1.39268	https://www.ncbi.nlm.nih.gov/pmc/articles/PMC4063723/
AAEL006805	cytochrome P450 CYP9J2	-1.41118	https://www.ncbi.nlm.nih.gov/pmc/articles/PMC10454789/
AAEL014019	cytochrome P450 CYP4J16	-1.42514	https://www.ncbi.nlm.nih.gov/pmc/articles/PMC3373657/table/pntd-0001692-t001/
AAEL017539	cytochrome P450 CYP6BY1	-1.7762
AAEL014609	cytochrome P450 CYP9J26	-1.97181	https://www.ncbi.nlm.nih.gov/pmc/articles/PMC3373657/table/pntd-0001692-t001/
AAEL009128	cytochrome P450 CYP6M6	-1.99762
AAEL007024	cytochrome P450 CYP6AG3	-2.11146	https://www.ncbi.nlm.nih.gov/pmc/articles/PMC4091897/
AAEL002005	cytochrome P450 CYP12F6	-2.28942	https://www.ncbi.nlm.nih.gov/pmc/articles/PMC8211209/
AAEL006989	cytochrome P450 CYP6AG7	-2.29378	https://www.ncbi.nlm.nih.gov/pmc/articles/PMC8211209/
AAEL006984	cytochrome P450 CYP6AG5	-2.58031	https://apps.dtic.mil/sti/pdfs/ADA602753.pdf
AAEL014617	cytochrome P450 CYP9J28	-3.83965	https://www.mdpi.com/1999-4915/10/9/470
AAEL014684	cytochrome P450 CYP6F3	-4.03601	https://www.ncbi.nlm.nih.gov/pmc/articles/PMC3777894/
AAEL003380	Cytochrome P450 CYP4H28	-1.07764	https://www.ncbi.nlm.nih.gov/pmc/articles/PMC3961196/
AAEL007946	glutathione transferase GSTe6	-1.10048	https://www.ncbi.nlm.nih.gov/pmc/articles/PMC2567363/
AAEL010157	microsomal glutathione s-transferase	-2.80658	https://bmcgenomics.biomedcentral.com/articles/10.1186/1471-2164-13-248
