# Supplementary material for: Long-Term Exposure to Lambda-Cyhalothrin Reveals Novel Genes Potentially Involved in Aedes aegypti Insecticide Resistance
Source: Insects. 2025 Jan 21;16(2):106. doi: 10.3390/insects16020106 (PMC11855735; doi:10.3390/insects16020106)
Supplement: Supplementary file 1 [file insects-16-00106-s001.zip › Table_S5.xlsx]

## Sheet: Violinplot-DEG
Table S5: Annotation of regulated genes and its association with DAVID categories
Gene ID	Gene name	Log 2FC	Product Description	Gene ID	Gene name	Log 2FC	Product Description
DAVID related Categories				Insecticide Resistance Related Genes
Protease genes				Cuticle protein genes
AAEL007420	SRPN25	1.21762	Serine Protease Inhibitor (serpin) homologue - unlikely to be inhibitory	AAEL007739	N/A	2.95755	pupal cuticle protein, putative
AAEL012219	N/A	1.10936	ubiquitin specific protease	AAEL013380		1.68611	Adult cuticle protein, putative [Source:UniProtKB/TrEMBL
AAEL014946		1.02373	Protease U48 caax prenyl protease rce1 [Source:UniProtKB/TrEMBL	AAEL011504	N/A	1.26198	pupal cuticle protein, putative
AAEL003917	N/A	0.532462	mitochondrial inner membrane protease subunit	AAEL008289	N/A	0.845714	pupal cuticle protein 78E, putative
AAEL013936	SRPN4	-0.457318	Serine Protease Inhibitor (serpin) likely cleavage at I/S. Transcript A.	AAEL003259	N/A	-0.912679	pupal cuticle protein 78E, putative
AAEL000028	CLIPB34	-0.499563	Clip-Domain Serine Protease family B.	GST genes
AAEL007796	CLIPD1	-0.553001	Clip-Domain Serine Protease family D	AAEL010500	GSTX2	1.25897	glutathione transferase
AAEL006136	N/A	-0.570415	serine protease, putative	AAEL000092	GSTX1	1.09253	glutathione transferase
AAEL007765	SRPN10	-0.62493	Serine Protease Inhibitor (serpin) likely cleavage at K/R. Transcript A.	AAEL001071	GSTD5	-0.682966	glutathione S-transferase (GSTD5)
AAEL012778	APN1	-0.684538	protease m1 zinc metalloprotease	AAEL007946	GSTE6	-1.10048	glutathione transferase
AAEL002276	N/A	-0.701669	serine protease, putative	AAEL010157	N/A	-2.80659	microsomal glutathione s-transferase
AAEL002600	N/A	-0.749206	serine protease	Esterase genes
AAEL009722	N/A	-0.786963	clip-domain serine protease, putative	AAEL009090	N/A	1.05698	U6 snRNA phosphodiesterase [Source:UniProtKB/TrEMBL
AAEL002593	N/A	-0.790376	serine protease	AAEL021432	N/A	0.912632	Carboxylic ester hydrolase [Source:UniProtKB/TrEMBL
AAEL014344	N/A	-0.825105	adam (a disintegrin and metalloprotease)	AAEL012886	N/A	0.381471	Carboxylic ester hydrolase (Fragment) [Source:UniProtKB/TrEMBL
AAEL003631	CLIPB41	-0.832725	Clip-Domain Serine Protease family B.	AAEL009486	N/A	-0.595593	ectonucleotide pyrophosphatase/phosphodiesterase
AAEL002601	CLIPA1	-0.851461	Clip-Domain Serine Protease family A. Protease homologue.	AAEL017071	N/A	-1.00471	Carboxylic ester hydrolase [Source:UniProtKB/TrEMBL
AAEL010773	CLIPE10	-0.926352	Clip-Domain Serine Protease family E. Protease homologue.	AAEL005113	CCEAE1A	-1.33272	Carboxy/choline esterase Alpha Esterase
AAEL002595	N/A	-0.988607	serine protease	AAEL008532	N/A	-1.75427	Carboxylic ester hydrolase (Fragment) [Source:UniProtKB/TrEMBL
AAEL006161	CLIPB31	-1.09053	Clip-Domain Serine Protease family B	CYP450 genes
AAEL006674	CLIPB29	-1.10969	Clip-Domain Serine Protease family B.	AAEL014610	CYP9J29	2.10749	cytochrome P450
AAEL014349	CLIPB15	-1.14773	Clip-Domain Serine Protease family B.	AAEL007010	CYP6AG4	1.86912	cytochrome P450
AAEL000074	CLIPB1	-1.15418	Clip-Domain Serine Protease family B.	AAEL009018	N/A	1.31924	cytochrome P450
AAEL012711	CLIPC12	-1.20855	Clip-Domain Serine Protease family C.	AAEL012770	CYP325N1	0.936429	cytochrome P450
AAEL022578		-1.21131	Clip-domain serine protease [Source:UniProtKB/TrEMBL	AAEL014411	CYP304B3	0.927066	cytochrome P450
AAEL006434	N/A	-1.23218	serine protease, putative	AAEL006824		0.711152	Cytochrome P450 [Source:UniProtKB/TrEMBL
AAEL003012	N/A	-1.27355	protease m1 zinc metalloprotease	AAEL007808	CYP4D39	-0.601478	cytochrome P450
AAEL005992	N/A	-1.28377	adam (a disintegrin and metalloprotease)	AAEL017297	CYP6M9	-0.690575	cytochrome P450
AAEL014078	N/A	-1.30406	serine protease inhibitor, serpin	AAEL009129	CYP6Z9	-0.776247	cytochrome P450
AAEL002301	N/A	-1.33495	serine protease	AAEL009125	CYP6M10	-0.787543	cytochrome P450
AAEL012712	CLIPC13	-1.35764	Clip-Domain Serine Protease family C.	AAEL009123	CYP6Z6	-0.908149	cytochrome P450
AAEL003632	CLIPB39	-1.40997	Clip-Domain Serine Protease family B.	AAEL014605	CYP9J9	-0.968287	cytochrome P450
AAEL003253	CLIPB13B	-1.42102	Clip-Domain Serine Protease family B.	AAEL007473	CYP6AH1	-1.02707	cytochrome P450
AAEL005431	CLIPB37	-1.51074	Clip-Domain Serine Protease family B.	AAEL010151	CYP6N16	-1.05915	cytochrome P450
AAEL002288	N/A	-1.51583	serine protease	AAEL003380		-1.07764	Cytochrome P450 [Source:UniProtKB/TrEMBL
AAEL008404	CLIPA16	-1.60071	Clip-Domain Serine Protease family A.	AAEL014614	N/A	-1.39268	cytochrome P450
AAEL002720	SRPN20	-1.60517	Serine Protease Inhibitor (serpin) likely cleavage at V/V.	AAEL006805	CYP9J2	-1.41118	cytochrome P450
AAEL002624	N/A	-1.61041	serine protease	AAEL014019	CYP4J16	-1.42514	cytochrome P450
AAEL014386	N/A	-1.62761	clip-domain serine protease, putative	AAEL017539	CYP6BY1	-1.7762	cytochrome P450
AAEL006568	N/A	-1.67473	serine protease	AAEL014609	CYP9J26	-1.97181	cytochrome P450
AAEL015465	N/A	-1.70075	clip-domain serine protease, putative	AAEL009128	CYP6M6	-1.99762	cytochrome P450
AAEL005093	CLIPB46	-1.73979	Clip-Domain Serine Protease family B.	AAEL007024	CYP6AG3	-2.11146	cytochrome P450
AAEL010139	N/A	-1.75086	serine protease, putative	AAEL002005	CYP12F6	-2.28942	cytochrome P450
AAEL000037	CLIPB35	-1.86353	Clip-Domain Serine Protease family B.	AAEL006989	CYP6AG7	-2.29379	cytochrome P450
AAEL007993	CLIPB27	-1.93697	Clip-Domain Serine Protease family B.	AAEL006984	CYP6AG5	-2.58031	cytochrome P450
AAEL006168	CLIPB42	-2.02416	Clip-Domain Serine Protease family B.	AAEL014617	CYP9J28	-3.83966	cytochrome P450
AAEL007969	N/A	-2.05696	serine protease	AAEL014684	CYP6F3	-4.03602	cytochrome P450
AAEL013245	CLIPB28	-2.07254	Clip-Domain Serine Protease family B.
AAEL015430	CLIPB19	-2.15696	Clip-Domain Serine Protease family B. Protease homologue.
AAEL003279	N/A	-2.1829	clip-domain serine protease, putative
AAEL002585	N/A	-2.19537	serine protease
AAEL012774	N/A	-2.26211	protease m1 zinc metalloprotease
AAEL003653	SRPN12	-2.65403	Serine Protease Inhibitor (serpin) homologue - unlikely to be inhibitory.
AAEL006576	N/A	-2.81878	clip-domain serine protease, putative
AAEL005787	N/A	-2.9173	serine protease, putative
AAEL002610	N/A	-2.9312	serine protease
Peptidase genes
AAEL003424	N/A	-0.463215	zinc carboxypeptidase
AAEL005808	N/A	-0.74213	alanyl aminopeptidase
AAEL008599	N/A	-0.922539	zinc carboxypeptidase
AAEL009843	N/A	-1.17231	serine-type endopeptidase,
AAEL006902	N/A	-1.36885	serine-type endopeptidase,
AAEL015559	N/A	-1.49547	zinc carboxypeptidase
AAEL008699	N/A	-2.72937	prolylcarboxypeptidase, putative
AAEL007938	N/A	-5.50216	serine-type endopeptidase,
Leucine-rich repeat genes
AAEL007565	N/A	0.441449	leucine rich protein, putative
AAEL003713	N/A	-0.737893	leucine-rich transmembrane protein
AAEL012093	N/A	-0.805176	leucine-rich transmembrane protein
AAEL010132	LRIM3	-0.840542	leucine-rich immune protein (Long)
AAEL012763	LRIM24	-0.86477	leucine-rich immune protein (Coil-less)
AAEL001417	LRIM7	-0.8759	leucine-rich immune protein (Short)
AAEL006377	LRIM31	-0.925133	leucine-rich immune protein (Coil-less)
AAEL001420	LRIM8	-1.02686	leucine-rich immune protein (Short)
AAEL001414	LRIM9	-1.09305	leucine-rich immune protein (Short)
AAEL007778	N/A	-1.23987	leucine-rich transmembrane protein
AAEL010125	LRIM17	-1.70116	leucine-rich immune protein (Coil-less)
AAEL012086	LRIM1	-1.75473	leucine-rich immune protein (Long)
Dehydrogenase genes
AAEL013603	N/A	2.85936	short-chain dehydrogenase
AAEL005866	N/A	1.56719	succinate dehydrogenase assembly factor 2, mitochondrial precursor (SDH assembly factor 2)
AAEL013483	N/A	1.40618	short-chain dehydrogenase
AAEL004778	N/A	1.36935	acyl-coa dehydrogenase
AAEL011356	N/A	1.15846	alcohol dehydrogenase
AAEL014871	N/A	0.934783	methylenetetrahydrofolate dehydrogenase
AAEL000705	N/A	0.894807	steroid dehydrogenase
AAEL009273	N/A	0.866927	inosine-5-monophosphate dehydrogenase
AAEL002493	N/A	0.652293	short-chain dehydrogenase
AAEL007893	N/A	0.63324	short chain type dehydrogenase
AAEL006033		0.631794	Dihydroorotate dehydrogenase (quinone), mitochondrial [Source:UniProtKB/TrEMBL
AAEL010473	N/A	0.404217	NAD dependent epimerase/dehydratase
AAEL006224	N/A	-0.308521	short-chain dehydrogenase
AAEL007375	N/A	-0.438865	pyruvate dehydrogenase
AAEL005422	N/A	-0.49183	pyrroline-5-carboxylate dehydrogenase
AAEL008152	N/A	-0.566343	short-chain dehydrogenase
AAEL014899	N/A	-0.584477	short chain type dehydrogenase
AAEL001593	N/A	-0.622456	glycerol-3-phosphate dehydrogenase
AAEL009948	ALDH9948	-0.736554	aldehyde dehydrogenase
AAEL002416	N/A	-0.811778	short-chain dehydrogenase
AAEL003564	N/A	-0.812567	threonine dehydratase/deaminase
AAEL009951	N/A	-0.91596	dimeric dihydrodiol dehydrogenase
AAEL006834	N/A	-1.00722	glutamate semialdehyde dehydrogenase
AAEL005769	N/A	-1.29033	glucose dehydrogenase
AAEL011126	N/A	-1.33819	alcohol dehydrogenase
AAEL011130	N/A	-1.81974	alcohol dehydrogenase
AAEL009632	N/A	-2.09048	short-chain dehydrogenase
Chain Transporter genes
AAEL011992	N/A	-0.604654	NADH:ubiquinone dehydrogenase, putative
AAEL014889	N/A	-0.647503	NADH:ubiquinone dehydrogenase, putative
AAEL005170	N/A	-0.715458	cytochrome c oxidase subunit iv
AAEL002825	N/A	-0.883353	NADH:ubiquinone dehydrogenase, putative
AAEL018678	ND5	-1.26646	NADH dehydrogenase subunit 5
AAEL018680	ND4	-2.42351	NADH dehydrogenase subunit 4
AAEL018687	ND1	-6.54044	NADH dehydrogenase subunit 1
AAEL018662	COX1	-11.1243	cytochrome c oxidase subunit I
AAEL018671	ND3	-11.2038	NADH dehydrogenase subunit 3
AAEL018669	COX3	-11.4229	cytochrome c oxidase subunit III
AAEL018658	ND2	-13.1435	NADH dehydrogenase subunit 2
AAEL018681	ND4L	-13.4736	NADH dehydrogenase subunit 4L
N/A	Not applicable
Red colored cells correspond to upregulated genes
